# Supplementary material for: Src Family Kinase Inhibitors Block Translation of Alphavirus Subgenomic mRNAs
Source: Antimicrob Agents Chemother. 2019 Mar 27;63(4):e02325-18. doi: 10.1128/AAC.02325-18 (PMC6496153; doi:10.1128/AAC.02325-18)
Supplement: Supplemental file 2 [file AAC.02325-18-st002.xls]

## Sheet: proteinGroups.txt
Supplemental Table 1. Protein Identification
Protein IDs	Majority protein IDs	Peptide counts (all)	Peptide counts (razor+unique)	Peptide counts (unique)	Protein names	Gene names	Fasta headers	Number of proteins	Peptides	Razor + unique peptides	Unique peptides	Peptides 12hpi-1	Peptides 12hpi-2	Peptides 12hpi-3	Peptides 18hpi-1	Peptides 18hpi-2	Peptides 18hpi-3	Peptides 3hpi-1	Peptides 3hpi-2	Peptides 3hpi-3	Peptides 6hpi-1	Peptides 6hpi-2	Peptides 6hpi-3	Peptides Mock-1	Peptides Mock-2	Peptides Mock-3	Razor + unique peptides 12hpi-1	Razor + unique peptides 12hpi-2	Razor + unique peptides 12hpi-3	Razor + unique peptides 18hpi-1	Razor + unique peptides 18hpi-2	Razor + unique peptides 18hpi-3	Razor + unique peptides 3hpi-1	Razor + unique peptides 3hpi-2	Razor + unique peptides 3hpi-3	Razor + unique peptides 6hpi-1	Razor + unique peptides 6hpi-2	Razor + unique peptides 6hpi-3	Razor + unique peptides Mock-1	Razor + unique peptides Mock-2	Razor + unique peptides Mock-3	Unique peptides 12hpi-1	Unique peptides 12hpi-2	Unique peptides 12hpi-3	Unique peptides 18hpi-1	Unique peptides 18hpi-2	Unique peptides 18hpi-3	Unique peptides 3hpi-1	Unique peptides 3hpi-2
A0A0A0U8S2	A0A0A0U8S2	3	1	1				1	3	1	1	1	1	1	3	2	2	0	0	0	0	1	0	1	0	0	0	0	0	1	1	1	0	0	0	0	0	0	0	0	0	0	0	0	1	1	1	0	0
A0A0A0UE07	A0A0A0UE07	3	1	1				1	3	1	1	2	2	2	3	2	2	0	0	0	1	1	1	1	0	0	1	1	1	1	1	1	0	0	0	1	0	1	0	0	0	1	1	1	1	1	1	0	0
A0A0N7ADI1;A0A0N7ADI6;A0A0N7ADM6	A0A0N7ADI1;A0A0N7ADI6;A0A0N7ADM6	2;2;2	1;1;1	1;1;1			;;	3	2	1	1	1	0	1	2	1	1	0	0	0	0	0	0	0	0	0	1	0	1	1	1	1	0	0	0	0	0	0	0	0	0	1	0	1	1	1	1	0	0
A0A0N9RRQ7	A0A0N9RRQ7	11	1	1				1	11	1	1	9	9	9	10	9	11	0	1	3	3	2	3	2	1	3	1	1	1	1	1	1	0	0	0	1	0	0	0	0	0	1	1	1	1	1	1	0	0
D7R936;D7R983;D7R975;D7R971;D7R960;D7R951;D7R949;D7R940;D7R932;A4L7I4;A4L7I2;A3RMR8;A0A1I7PCZ7;A0A1I7PCZ5;D7R956;D7R938;D7R962;A6MH24;A0A0U5KFN5;A0A173GQ06;T2CBN9;M9VZ69;D1GCC0;A0A1W6RCU7;A0A1W6RCU6;A0A1W6RCU5;A0A1W6RCU1;A0A1W6RCT3;A0A1W2KRS5;A0A1W2KRR9;A0A1V0ER09;A0A1V0EQY1;A0A1V0EQX6;A0A1V0EQX1;A0A1V0EQV5;A0A1V0EQU6;A0A1V0EQT6;A0A1V0EQP1;A0A1V0EQM5;A0A1V0EQM2;A0A1V0EQK9;A0A1V0EQI3;A0A1V0EQG8;A0…	D7R936;D7R983;D7R975;D7R971;D7R960;D7R951;D7R949;D7R940;D7R932;A4L7I4;A4L7I2;A3RMR8;A0A1I7PCZ7;A0A1I7PCZ5;D7R956;D7R938;D7R962;A6MH24;A0A0U5KFN5;A0A173GQ06;T2CBN9;M9VZ69;D1GCC0;A0A1W6RCU7;A0A1W6RCU6;A0A1W6RCU5;A0A1W6RCU1;A0A1W6RCT3;A0A1W2KRS5;A0A1W2KRR9;A0A1V0ER09;A0A1V0EQY1;A0A1V0EQX6;A0A1V0EQX1;A0A1V0EQV5;A0A1V0EQU6;A0A1V0EQT6;A0A1V0EQP1;A0A1V0EQM5;A0A1V0EQM2;A0A1V0EQK9;A0A1V0EQI3;A0A1V0EQG8;A0…	20;20;20;20;20;20;20;20;20;20;20;20;20;20;19;19;19;19;18;18;18;18;18;18;18;18;18;18;18;18;18;18;18;18;18;18;18;18;18;18;18;18;18;18;18;18;18;18;18;18;18;18;18;18;18;18;18;18;18;18;18;18;18;18;18;18;18;18;18;18;18;18;18;18;18;18;18;18;18;18;18;18;18;18;18;18;18;18;18;18;18;18;18;18;18;18;18;18;18;18;18;18;18;18;18;18;18;18;18;18;18;17;17;17;17;17;17;17;17;17;17;17;17;17;17;17;17;17;17;17;17;17;17;…	20;20;20;20;20;20;20;20;20;20;20;20;20;20;19;19;19;19;18;18;18;18;18;18;18;18;18;18;18;18;18;18;18;18;18;18;18;18;18;18;18;18;18;18;18;18;18;18;18;18;18;18;18;18;18;18;18;18;18;18;18;18;18;18;18;18;18;18;18;18;18;18;18;18;18;18;18;18;18;18;18;18;18;18;18;18;18;18;18;18;18;18;18;18;18;18;18;18;18;18;18;18;18;18;18;18;18;18;18;18;18;17;17;17;17;17;17;17;17;17;17;17;17;17;17;17;17;17;17;17;17;17;17;…	5;5;5;5;5;5;5;5;5;5;5;5;5;5;4;4;5;5;3;3;3;3;3;3;3;3;3;3;3;3;3;3;3;3;3;3;3;3;3;3;3;3;3;3;3;3;3;3;3;3;3;3;3;3;3;3;3;3;3;3;3;3;3;3;3;3;3;3;3;3;3;3;3;3;3;3;3;3;3;3;3;3;3;3;3;3;3;3;3;3;3;3;3;3;3;3;3;3;3;3;3;3;3;3;3;3;3;3;3;3;4;2;2;2;2;2;2;2;2;2;2;2;2;2;2;2;3;3;3;3;2;2;2;2;2;2;2;2;2;2;2;2;2;2;2;3;2;2;2;2;2;2;2;2;2;2;2;2;2;2;2;2;2;2;2;2;2;2;2;2;2;2;2;2;2;2;2;2;2;2;2;2;2;2;2;2;2;2;2;2;2;2;2;2;2;2;2;2;2;2…			;;;;;;;;;;;;;;;;;;;;;;;;;;;;;;;;;;;;;;;;;;;;;;;;;;;;;;;;;;;;;;;;;;;;;;;;;;;;;;;;;;;;;;;;;;;;;;;;;;;;;;;;;;;;;;;;;;;;;;;;;;;;;;;;;;;;;;;;;;;;;;;;;;;;;;;;;;;;;;;;;;;;;;;;;;;;;;;;;;;;;;;;;;;;;;;;;;;;;;;;;;;;;;;;;;;;;;;;;;;;;;;;;;;;;;;;;;;;;;;;;;;;;;;;;;;;;;;;	347	20	20	5	12	16	14	14	11	17	0	2	0	4	4	7	0	1	1	12	16	14	14	11	17	0	2	0	4	4	7	0	1	1	3	4	4	4	3	4	0	0
Q88628;D7R972;D7R952;D7R941;D7R939;D7R937;A4L7I3;A0A1I7PCZ9;V5NI12;V5NI07;V5NI02;V5NGB2;V5NGA8;V5NGA3;V5NFZ5;V5NFR3;V5NFQ8;V5NFQ3;V5NFG7;V5NFG2;V5NFF9;D7R976;D7R984;D1GCA9;D7R961;D7R950;D7R933;A0A1D6YNY8;V5NFZ9;A0A1V0EPL6;A4L7I5;Q5WQY5;D7R982;D7R963;A6MH27;M9VYK9;L0P300;D1GCB1;D1GCA8;C8Z3C1;B3GLY1;B3GLX9;B3GLX7;B2BZX4;A0A1W6RCU4;A0A1W6RCT0;A0A1W6RCS0;A0A1V0EQY8;A0A1V0EQX0;A0A1V0EQV6;A0A1V0EQV3;A0…	Q88628;D7R972;D7R952;D7R941;D7R939;D7R937;A4L7I3;A0A1I7PCZ9;V5NI12;V5NI07;V5NI02;V5NGB2;V5NGA8;V5NGA3;V5NFZ5;V5NFR3;V5NFQ8;V5NFQ3;V5NFG7;V5NFG2;V5NFF9;D7R976;D7R984;D1GCA9;D7R961;D7R950;D7R933;A0A1D6YNY8;V5NFZ9;A0A1V0EPL6;A4L7I5;Q5WQY5;D7R982;D7R963;A6MH27;M9VYK9;L0P300;D1GCB1;D1GCA8;C8Z3C1;B3GLY1;B3GLX9;B3GLX7;B2BZX4;A0A1W6RCU4;A0A1W6RCT0;A0A1W6RCS0;A0A1V0EQY8;A0A1V0EQX0;A0A1V0EQV6;A0A1V0EQV3;A0…	29;29;29;29;29;29;29;29;28;28;28;28;28;28;28;28;28;28;28;28;28;28;28;28;28;28;28;28;27;27;27;27;27;27;27;27;27;27;27;27;27;27;27;27;27;27;27;27;27;27;27;27;27;27;27;27;27;27;27;27;27;27;27;27;27;27;27;27;27;27;27;27;27;27;27;27;27;27;27;27;27;27;27;27;27;27;27;27;27;27;27;27;27;27;27;27;27;27;27;27;27;27;27;27;27;27;27;27;27;27;27;27;27;27;27;27;27;27;27;27;27;27;27;27;26;26;26;26;26;26;26;26;26;…	29;29;29;29;29;29;29;29;28;28;28;28;28;28;28;28;28;28;28;28;28;28;28;28;28;28;28;28;27;27;27;27;27;27;27;27;27;27;27;27;27;27;27;27;27;27;27;27;27;27;27;27;27;27;27;27;27;27;27;27;27;27;27;27;27;27;27;27;27;27;27;27;27;27;27;27;27;27;27;27;27;27;27;27;27;27;27;27;27;27;27;27;27;27;27;27;27;27;27;27;27;27;27;27;27;27;27;27;27;27;27;27;27;27;27;27;27;27;27;27;27;27;27;27;26;26;26;26;26;26;26;26;26;…	1;1;1;1;1;1;1;1;1;1;1;1;1;1;1;1;1;1;1;1;1;1;1;1;1;1;1;1;1;0;1;1;1;1;1;0;0;0;0;0;0;0;0;0;0;0;0;0;0;0;0;0;0;0;0;0;0;0;0;0;0;0;0;0;0;0;0;0;0;0;0;0;0;0;0;0;0;0;0;0;0;0;0;0;0;0;0;0;0;0;0;0;0;0;0;0;0;0;0;0;0;0;0;0;0;0;0;0;0;0;0;0;0;0;0;0;0;0;0;0;0;0;0;0;0;1;0;0;0;0;0;0;0;0;0;0;0;0;0;0;0;0;0;0;0;0;0;0;0;1;1;0;0;0;0;0;0;0;0;0;0;0;0;0;0;0;0;0;0;0;0;0;0;0;0;0;0;0;0;0;0;0;0;0;0;0;0;0;0;0;0;0;0;0;0;0;0;0;0;0…			;;;;;;;;;;;;;;;;;;;;;;;;;;;;;;;;;;;;;;;;;;;;;;;;;;;;;;;;;;;;;;;;;;;;;;;;;;;;;;;;;;;;;;;;;;;;;;;;;;;;;;;;;;;;;;;;;;;;;;;;;;;;;;;;;;;;;;;;;;;;;;;;;;;;;;;;;;;;;;;;;;;;;;;;;;;;;;;;;;;;;;;;;;;;;;;;;;;;;;;;;;;;;;;;;;;;;;;;;;;;;;;;;;;;;;;;;;;;;;;;;;;;;;;;;;;;;;;;	1554	29	29	1	25	26	25	27	25	28	0	1	3	7	6	10	2	2	3	25	26	25	27	25	28	0	1	3	7	6	10	2	2	3	1	1	1	1	1	1	0	0
A5YK81	A5YK81	2	1	1				1	2	1	1	2	2	2	2	2	2	0	1	1	1	1	1	1	1	1	1	1	1	1	1	1	0	0	0	0	0	0	0	0	0	1	1	1	1	1	1	0	0
A6ND36	A6ND36	3	3	3	Protein FAM83G	FAM83G		1	3	3	3	2	2	1	2	1	0	0	3	1	3	0	2	0	3	1	2	2	1	2	1	0	0	3	1	3	0	2	0	3	1	2	2	1	2	1	0	0	3
A6NHL2	A6NHL2	2	1	1	Tubulin alpha chain-like 3	TUBAL3		1	2	1	1	2	2	2	2	2	2	1	2	1	2	2	2	2	2	2	1	1	1	1	1	1	0	1	0	1	1	1	1	1	1	1	1	1	1	1	1	0	1
A8K2U0	A8K2U0	2	2	2	Alpha-2-macroglobulin-like protein 1	A2ML1		1	2	2	2	2	2	0	2	2	1	0	2	1	2	1	1	1	2	1	2	2	0	2	2	1	0	2	1	2	1	1	1	2	1	2	2	0	2	2	1	0	2
B3GLY2;A0A1V0EPM7;A0A1V0EQX3;A0A1V0EQW9;A0A1V0EQU2;A0A1V0EQR8;A0A1V0EQR7;A0A1V0EQR2;A0A1V0EQH8;A0A1V0EQD0;A0A1V0EQB7;A0A1V0EQB3;A0A1V0EQA3;A0A1V0EQ93;A0A1V0EQ35;A0A1V0EPZ6;A0A1V0EPS6;A0A1V0EPR6;A0A1V0EPP6;A0A1V0EPN5;A0A1V0EPN1;A0A1V0EPL5;A0A1V0EPK0;A0A1V0EPJ7;A0A1D6YNZ0;A0A1V0EQZ7;A0A1V0EQT9;A0A1V0EQ14;A0A1V0EQN8;A0A1V0EPL3;A0A1V0EPI9;A0A1V0EQM0;A0A1V0EPI4;A0A1I7PD20;A0A1U9VX03;D7R996;A0A1W2KRS3;…	B3GLY2;A0A1V0EPM7;A0A1V0EQX3;A0A1V0EQW9;A0A1V0EQU2;A0A1V0EQR8;A0A1V0EQR7;A0A1V0EQR2;A0A1V0EQH8;A0A1V0EQD0;A0A1V0EQB7;A0A1V0EQB3;A0A1V0EQA3;A0A1V0EQ93;A0A1V0EQ35;A0A1V0EPZ6;A0A1V0EPS6;A0A1V0EPR6;A0A1V0EPP6;A0A1V0EPN5;A0A1V0EPN1;A0A1V0EPL5;A0A1V0EPK0;A0A1V0EPJ7;A0A1D6YNZ0;A0A1V0EQZ7;A0A1V0EQT9;A0A1V0EQ14;A0A1V0EQN8;A0A1V0EPL3;A0A1V0EPI9;A0A1V0EQM0;A0A1V0EPI4;A0A1I7PD20;A0A1U9VX03;D7R996;A0A1W2KRS3	27;22;22;22;22;22;22;22;22;22;22;22;22;22;22;22;22;22;22;22;22;22;22;22;22;21;21;21;21;21;21;21;21;17;16;16;15;13;13;13;13;13;13;12;8;6;5;5;5;5;5;5;5;5;5;5;5;5;5;5;5;5;5;5;5;5;5;5;5;5;5;5;5;5;5;4;4;4;4;4;4;4;4;4;4;3;3;3;3;3;3;3;3;3;3;3;3;3;3;3;3;3;3;3;3;3;2;2;2;2;2;2;2;2;2;1;1;1;1;1;1;1;1;1;1;1;1;1;1;1;1;1;1;1;1;1;1;1;1;1;1;1;1;1;1;1;1;1;1;1;1;1;1;1;1;1;1;1;1;1;1;1;1;1;1;1;1;1;1;1;1;1;1;1;1;1;1;1…	1;0;0;0;0;0;0;0;0;0;0;0;0;0;0;0;0;0;0;0;0;0;0;0;0;0;0;0;0;0;0;0;0;0;0;0;0;0;0;0;0;0;0;0;0;0;0;0;0;0;0;0;0;0;0;0;0;0;0;0;0;0;0;0;0;0;0;0;0;0;0;0;0;0;0;0;0;0;0;0;0;0;0;0;0;0;0;0;0;0;0;0;0;0;0;0;0;0;0;0;0;0;0;0;0;0;0;0;0;0;0;0;0;0;0;0;0;0;0;0;0;0;0;0;0;0;0;0;0;0;0;0;0;0;0;0;0;0;0;0;0;0;0;0;0;0;0;0;0;0;0;0;0;0;0;0;0;0;0;0;0;0;0;0;0;0;0;0;0;0;0;0;0;0;0;0;0;0;0;0;0;0;0;0;0;0;0;0;0;0;0;0;0;0;0;0;0;0;0;0…	1;0;0;0;0;0;0;0;0;0;0;0;0;0;0;0;0;0;0;0;0;0;0;0;0;0;0;0;0;0;0;0;0;0;0;0;0;0;0;0;0;0;0;0;0;0;0;0;0;0;0;0;0;0;0;0;0;0;0;0;0;0;0;0;0;0;0;0;0;0;0;0;0;0;0;0;0;0;0;0;0;0;0;0;0;0;0;0;0;0;0;0;0;0;0;0;0;0;0;0;0;0;0;0;0;0;0;0;0;0;0;0;0;0;0;0;0;0;0;0;0;0;0;0;0;0;0;0;0;0;0;0;0;0;0;0;0;0;0;0;0;0;0;0;0;0;0;0;0;0;0;0;0;0;0;0;0;0;0;0;0;0;0;0;0;0;0;0;0;0;0;0;0;0;0;0;0;0;0;0;0;0;0;0;0;0;0;0;0;0;0;0;0;0;0;0;0;0;0;0…			;;;;;;;;;;;;;;;;;;;;;;;;;;;;;;;;;;;;	501	27	1	1	23	24	22	25	23	26	0	1	3	8	5	10	1	2	3	1	1	0	1	1	1	0	0	0	1	0	0	0	0	0	1	1	0	1	1	1	0	0
B5AKG7	B5AKG7	4	1	1				1	4	1	1	3	3	2	4	3	3	0	0	0	0	1	0	1	0	0	1	1	0	1	1	1	0	0	0	0	0	0	0	0	0	1	1	0	1	1	1	0	0
CON__A2I7N1;CON__A2I7N0	CON__A2I7N1;CON__A2I7N0	6;5	2;1	2;1			;	2	6	2	2	5	4	3	4	3	5	4	4	4	4	3	3	3	4	3	2	2	2	2	2	2	2	2	1	2	1	2	1	2	2	2	2	2	2	2	2	2	2
CON__A3EZ82;Q6E0U4;CON__A3EZ79	CON__A3EZ82;Q6E0U4;CON__A3EZ79	2;2;1	2;2;1	2;2;1	Dermokine	DMKN	;;	3	2	2	2	2	2	1	1	2	2	2	2	2	2	2	1	2	2	2	2	2	1	1	2	2	2	2	2	2	2	1	2	2	2	2	2	1	1	2	2	2	2
CON__Q3MHN5;CON__ENSEMBL:ENSBTAP00000018229	CON__Q3MHN5;CON__ENSEMBL:ENSBTAP00000018229	1;1	1;1	1;1			;	2	1	1	1	0	1	1	0	1	0	0	1	0	0	1	1	1	1	1	0	1	1	0	1	0	0	1	0	0	1	1	1	1	1	0	1	1	0	1	0	0	1
CON__ENSEMBL:ENSBTAP00000024146;P01023;P20742	CON__ENSEMBL:ENSBTAP00000024146	23;2;1	23;2;1	23;2;1				3	23	23	23	12	12	13	8	10	14	1	13	21	5	7	15	12	15	21	12	12	13	8	10	14	1	13	21	5	7	15	12	15	21	12	12	13	8	10	14	1	13
CON__ENSEMBL:ENSBTAP00000038253;CON__REFSEQ:XP_932229	CON__ENSEMBL:ENSBTAP00000038253	19;1	2;0	2;0				2	19	2	2	17	16	17	16	16	14	15	16	15	17	18	16	19	17	16	1	0	1	1	1	1	1	1	0	1	2	1	2	1	1	1	0	1	1	1	1	1	1
CON__O43790;CON__Q14533;O43790;CON__Q6NT21;CON__P78385;P78385;Q14533;A6NCN2	CON__O43790;CON__Q14533;O43790;CON__Q6NT21;CON__P78385;P78385;Q14533;A6NCN2	7;7;7;6;6;6;6;4	6;6;6;5;5;5;5;4	2;2;2;1;1;1;2;1	Keratin, type II cuticular Hb6;Keratin, type II cuticular Hb3;Keratin, type II cuticular Hb1;Putative keratin-87 protein	KRT86;KRT83;KRT81;KRT87P	;;;;;;;	8	7	6	2	1	4	3	1	5	6	0	3	2	3	2	3	1	4	4	0	3	2	0	4	5	0	2	1	2	1	2	0	3	3	0	1	1	0	1	2	0	0
CON__P00761	CON__P00761	6	6	6				1	6	6	6	6	6	5	6	6	6	6	6	6	6	6	5	6	6	6	6	6	5	6	6	6	6	6	6	6	6	5	6	6	6	6	6	5	6	6	6	6	6
CON__P02533;P02533;CON__Q9D312;CON__Q8N1A0;CON__A2AB72;CON__O76015;CON__Q7Z3Y9;Q8N1A0;O76015;Q7Z3Y9;Q9ULK0	CON__P02533;P02533	39;39;2;1;1;1;1;1;1;1;1	34;34;2;1;0;0;0;1;0;0;1	8;8;0;0;0;0;0;0;0;0;0	Keratin, type I cytoskeletal 14	KRT14	;	11	39	34	8	36	36	32	37	37	31	27	35	34	38	38	33	35	38	34	31	32	30	33	33	29	25	32	31	33	34	30	31	33	30	7	7	6	7	8	6	7	7
CON__P02535-1	CON__P02535-1	15	2	2				1	15	2	2	12	14	10	13	13	12	8	12	13	13	13	10	10	13	12	0	1	0	0	0	1	0	0	1	1	1	1	1	0	0	0	1	0	0	0	1	0	0
CON__P02538;P02538;CON__O95678;O95678	CON__P02538;P02538	45;45;16;16	4;4;0;0	2;2;0;0	Keratin, type II cytoskeletal 6A	KRT6A	;	4	45	4	2	41	41	38	40	41	38	36	42	40	40	42	38	41	42	39	3	3	3	3	3	3	3	3	3	3	4	3	3	3	2	2	2	2	2	2	2	2	2
CON__P02662	CON__P02662	5	5	5				1	5	5	5	4	5	4	5	5	4	4	5	4	4	4	4	5	5	4	4	5	4	5	5	4	4	5	4	4	4	4	5	5	4	4	5	4	5	5	4	4	5
CON__P02663	CON__P02663	3	3	3				1	3	3	3	2	2	3	1	2	0	3	2	2	2	2	1	3	2	1	2	2	3	1	2	0	3	2	2	2	2	1	3	2	1	2	2	3	1	2	0	3	2
CON__P02666	CON__P02666	2	2	2				1	2	2	2	1	1	1	1	1	1	1	1	1	1	1	1	1	1	2	1	1	1	1	1	1	1	1	1	1	1	1	1	1	2	1	1	1	1	1	1	1	1
CON__P02668	CON__P02668	4	4	4				1	4	4	4	3	3	2	2	3	2	2	3	2	2	2	1	3	2	2	3	3	2	2	3	2	2	3	2	2	2	1	3	2	2	3	3	2	2	3	2	2	3
CON__P02754	CON__P02754	7	7	7				1	7	7	7	2	5	1	5	4	2	3	3	4	5	5	2	5	4	2	2	5	1	5	4	2	3	3	4	5	5	2	5	4	2	2	5	1	5	4	2	3	3
CON__P02768-1;P02768	CON__P02768-1;P02768	22;22	17;17	17;17	Serum albumin	ALB	;	2	22	17	17	19	18	14	17	19	17	15	21	16	19	20	14	16	18	16	14	13	9	12	14	12	10	16	11	14	15	9	12	13	11	14	13	9	12	14	12	10	16
CON__P02769	CON__P02769	55	55	50				1	55	55	50	49	51	44	50	46	45	44	51	53	50	46	43	48	49	46	49	51	44	50	46	45	44	51	53	50	46	43	48	49	46	44	46	39	45	41	40	39	46
CON__P04259	CON__P04259	46	23	2				1	46	23	2	43	42	39	41	42	39	36	43	41	41	42	39	42	43	41	23	21	20	21	21	20	18	21	21	20	20	19	22	22	21	2	1	1	1	1	1	0	1
CON__P05787;P05787;CON__H-INV:HIT000292931	CON__P05787;P05787;CON__H-INV:HIT000292931	17;17;9	5;5;4	2;2;2	Keratin, type II cytoskeletal 8	KRT8	;;	3	17	5	2	13	12	11	11	12	13	10	13	14	13	14	13	14	12	15	1	0	2	0	1	3	1	1	4	1	2	3	3	1	5	0	0	2	0	1	1	1	0
CON__P06868	CON__P06868	1	1	1				1	1	1	1	0	0	0	0	0	0	0	1	0	1	1	0	1	0	0	0	0	0	0	0	0	0	1	0	1	1	0	1	0	0	0	0	0	0	0	0	0	1
CON__P07477;P07477;Q8NHM4;P07478	CON__P07477;P07477;Q8NHM4;P07478	2;2;1;1	2;2;1;1	2;2;1;1	Trypsin-1;Alpha-trypsin chain 1;Alpha-trypsin chain 2;Putative trypsin-6;Trypsin-2	PRSS1;PRSS3P2;PRSS2	;;;	4	2	2	2	2	2	2	2	2	2	2	2	2	2	2	2	2	2	2	2	2	2	2	2	2	2	2	2	2	2	2	2	2	2	2	2	2	2	2	2	2	2
CON__P08727;P08727	CON__P08727;P08727	15;15	1;1	1;1	Keratin, type I cytoskeletal 19	KRT19	;	2	15	1	1	13	12	10	13	13	11	9	13	13	15	14	10	12	14	13	1	1	1	1	1	1	1	1	1	1	1	1	1	1	1	1	1	1	1	1	1	1	1
CON__P08730-1	CON__P08730-1	12	1	1				1	12	1	1	10	11	7	9	12	8	8	11	10	11	11	8	11	12	10	1	1	1	1	1	1	1	1	1	1	1	1	1	1	1	1	1	1	1	1	1	1	1
CON__P08779;P08779;CON__Q9Z2K1;CON__Q3ZAW8	CON__P08779;P08779	36;36;10;10	22;22;4;4	20;20;4;4	Keratin, type I cytoskeletal 16	KRT16	;	4	36	22	20	34	33	30	34	33	30	25	33	32	36	35	30	32	34	32	21	21	20	21	21	21	16	22	22	22	22	19	20	21	21	19	19	18	19	19	19	14	20
CON__P12763;P02765	CON__P12763	8;3	8;3	8;3				2	8	8	8	4	5	6	4	5	8	4	6	7	3	6	6	4	5	7	4	5	6	4	5	8	4	6	7	3	6	6	4	5	7	4	5	6	4	5	8	4	6
CON__P13645;P13645;CON__Q2M2I5;Q2M2I5	CON__P13645;P13645	42;42;3;3	41;41;3;3	26;26;0;0	Keratin, type I cytoskeletal 10	KRT10	;	4	42	41	26	39	40	35	40	39	34	35	37	36	41	40	34	36	40	38	38	40	35	40	38	34	35	36	36	40	39	33	35	39	38	24	25	23	25	24	22	25	23
CON__P13646-1;CON__P35900;P35900	CON__P13646-1	23;3;3	1;0;0	1;0;0				3	23	1	1	19	20	14	13	18	10	13	21	19	19	19	14	17	18	21	1	1	1	0	1	0	1	1	1	1	1	0	1	1	1	1	1	1	0	1	0	1	1
CON__P13647;P13647	CON__P13647;P13647	47;47	34;34	10;10	Keratin, type II cytoskeletal 5	KRT5	;	2	47	34	10	45	45	40	43	45	40	39	43	42	42	45	40	40	42	40	32	32	30	31	33	29	29	30	31	29	32	29	28	30	29	10	10	7	9	9	8	7	8
CON__P19013;P19013	CON__P19013;P19013	27;27	25;25	15;15	Keratin, type II cytoskeletal 4	KRT4	;	2	27	25	15	18	21	15	13	20	10	15	24	18	23	21	9	22	18	25	16	19	14	12	18	9	13	22	17	21	19	7	20	17	24	10	11	9	7	10	5	10	14
CON__P20930;P20930	CON__P20930;P20930	12;12	12;12	12;12	Filaggrin	FLG	;	2	12	12	12	6	6	3	6	8	5	6	5	5	6	7	6	7	5	4	6	6	3	6	8	5	6	5	5	6	7	6	7	5	4	6	6	3	6	8	5	6	5
CON__P34955	CON__P34955	12	12	12				1	12	12	12	11	11	9	10	11	10	3	11	11	10	11	9	9	11	11	11	11	9	10	11	10	3	11	11	10	11	9	9	11	11	11	11	9	10	11	10	3	11
CON__P35908	CON__P35908	61	1	1				1	61	1	1	57	57	49	56	53	52	50	59	57	56	55	52	56	58	52	1	1	1	1	1	1	1	1	1	1	1	1	1	1	1	1	1	1	1	1	1	1	1
CON__P41361	CON__P41361	2	2	2				1	2	2	2	0	0	0	0	0	0	0	1	0	0	0	0	0	0	1	0	0	0	0	0	0	0	1	0	0	0	0	0	0	1	0	0	0	0	0	0	0	1
CON__P50446	CON__P50446	27	1	0				1	27	1	0	26	25	22	24	25	22	20	24	23	24	25	21	25	25	23	1	1	0	1	1	1	0	0	1	1	1	0	1	1	1	0	0	0	0	0	0	0	0
CON__P78386;P78386	CON__P78386;P78386	6;6	2;2	1;1	Keratin, type II cuticular Hb5	KRT85	;	2	6	2	1	1	4	3	2	4	5	0	4	3	3	2	2	2	5	3	0	1	1	1	1	2	0	1	1	1	1	0	1	1	0	0	0	0	0	0	1	0	0
CON__Q01546	CON__Q01546	16	1	1				1	16	1	1	14	14	11	13	13	11	10	16	12	15	13	12	14	14	11	0	0	0	1	0	0	0	1	0	1	0	0	1	1	0	0	0	0	1	0	0	0	1
CON__Q04695;Q04695	CON__Q04695;Q04695	33;33	18;18	5;5	Keratin, type I cytoskeletal 17	KRT17	;	2	33	18	5	31	30	27	32	31	25	20	31	27	32	31	28	30	32	29	17	17	16	18	17	14	13	18	15	17	17	16	16	18	17	5	5	5	5	5	5	3	5
CON__Q29443;CON__Q0IIK2	CON__Q29443;CON__Q0IIK2	5;5	4;4	4;4			;	2	5	4	4	3	4	2	3	3	2	2	5	3	3	5	1	1	4	1	2	3	1	2	3	1	1	4	2	2	4	1	0	3	0	2	3	1	2	3	1	1	4
CON__Q14525;Q14525;CON__O76014;O76014	CON__Q14525;Q14525	8;8;2;2	3;3;0;0	1;1;0;0	Keratin, type I cuticular Ha3-II	KRT33B	;	4	8	3	1	5	4	2	3	5	7	1	3	3	4	6	1	5	5	4	1	1	1	1	2	3	0	2	1	2	3	1	2	3	1	0	0	0	0	1	1	0	0
CON__Q14CN4-1;Q14CN4;CON__Q6IME9	CON__Q14CN4-1;Q14CN4;CON__Q6IME9	10;10;7	1;1;1	0;0;0	Keratin, type II cytoskeletal 72	KRT72	;;	3	10	1	0	8	8	3	7	9	5	5	9	6	9	7	5	7	7	6	0	0	0	0	1	1	0	1	1	1	0	0	0	1	1	0	0	0	0	0	0	0	0
CON__Q9UE12;CON__Q15323;Q15323;CON__A2A5Y0;CON__Q9D646	CON__Q9UE12;CON__Q15323;Q15323	9;9;9;4;3	7;7;7;3;3	1;1;1;0;0	Keratin, type I cuticular Ha1	KRT31	;;	5	9	7	1	7	5	4	3	7	8	2	4	3	5	7	2	6	3	6	6	3	4	2	6	7	1	4	2	4	7	2	5	2	5	1	0	1	0	1	1	0	0
CON__Q3SY84;Q3SY84	CON__Q3SY84;Q3SY84	13;13	7;7	0;0	Keratin, type II cytoskeletal 71	KRT71	;	2	13	7	0	8	11	5	11	11	3	5	12	9	10	10	6	9	10	10	2	5	3	6	5	1	3	6	5	4	5	2	4	5	6	0	0	0	0	0	0	0	0
CON__Q3SZR3	CON__Q3SZR3	4	4	4				1	4	4	4	4	3	3	4	4	4	3	4	4	4	4	2	4	4	4	4	3	3	4	4	4	3	4	4	4	4	2	4	4	4	4	3	3	4	4	4	3	4
CON__Q3ZBS7;P04004	CON__Q3ZBS7;P04004	2;1	2;1	2;1	Vitronectin;Vitronectin V65 subunit;Vitronectin V10 subunit;Somatomedin-B	VTN	;	2	2	2	2	0	2	1	1	1	2	1	1	2	1	1	2	2	0	2	0	2	1	1	1	2	1	1	2	1	1	2	2	0	2	0	2	1	1	1	2	1	1
CON__Q5D862;Q5D862	CON__Q5D862;Q5D862	23;23	23;23	23;23	Filaggrin-2	FLG2	;	2	23	23	23	22	23	19	21	22	23	14	22	20	22	23	16	20	23	20	22	23	19	21	22	23	14	22	20	22	23	16	20	23	20	22	23	19	21	22	23	14	22
CON__Q5XKE5;Q5XKE5	CON__Q5XKE5;Q5XKE5	15;15	1;1	1;1	Keratin, type II cytoskeletal 79	KRT79	;	2	15	1	1	13	12	10	10	13	9	10	13	11	12	13	12	12	12	9	1	0	0	0	0	0	0	0	0	1	0	0	0	1	1	1	0	0	0	0	0	0	0
CON__Q5XQN5	CON__Q5XQN5	37	1	1				1	37	1	1	36	36	32	33	36	31	29	35	33	34	37	31	34	33	31	1	1	0	1	1	1	0	1	1	1	1	0	1	1	0	1	1	0	1	1	1	0	1
CON__Q61782	CON__Q61782	6	2	2				1	6	2	2	6	5	4	5	5	4	4	5	4	5	5	5	5	5	6	2	1	0	1	1	0	1	1	0	1	1	1	1	1	2	2	1	0	1	1	0	1	1
CON__Q9NSB2;CON__Q6ISB0;Q9NSB2	CON__Q9NSB2;CON__Q6ISB0;Q9NSB2	13;13;13	7;7;7	7;7;7	Keratin, type II cuticular Hb4	KRT84	;;	3	13	7	7	8	9	7	5	6	10	4	6	4	13	6	4	9	5	6	2	3	4	0	1	6	1	0	0	7	0	0	4	0	1	2	3	4	0	1	6	1	0
CON__Q6KB66-1;Q6KB66;CON__Q0VBK2	CON__Q6KB66-1;Q6KB66	21;21;2	21;21;2	21;21;2	Keratin, type II cytoskeletal 80	KRT80	;	3	21	21	21	19	19	16	18	19	15	10	17	17	19	17	18	20	20	11	19	19	16	18	19	15	10	17	17	19	17	18	20	20	11	19	19	16	18	19	15	10	17
CON__Q7RTS7;Q7RTS7	CON__Q7RTS7;Q7RTS7	10;10	1;1	0;0	Keratin, type II cytoskeletal 74	KRT74	;	2	10	1	0	8	9	5	8	9	5	5	10	8	8	8	7	8	8	6	0	0	0	0	0	0	0	1	0	0	0	0	0	0	0	0	0	0	0	0	0	0	0
CON__Q7Z3Y7;Q7Z3Y7	CON__Q7Z3Y7;Q7Z3Y7	6;6	1;1	0;0	Keratin, type I cytoskeletal 28	KRT28	;	2	6	1	0	5	6	4	6	6	5	3	5	5	6	5	4	5	6	4	1	1	1	1	1	1	0	1	1	1	1	1	1	1	0	0	0	0	0	0	0	0	0
CON__Q7Z3Y8;Q7Z3Y8	CON__Q7Z3Y8;Q7Z3Y8	6;6	3;3	2;2	Keratin, type I cytoskeletal 27	KRT27	;	2	6	3	2	4	5	4	5	5	4	4	4	6	5	5	4	5	4	4	1	2	1	2	2	1	2	1	3	2	2	1	2	1	2	1	1	0	1	1	1	1	1
CON__Q7Z3Z0;Q7Z3Z0	CON__Q7Z3Z0;Q7Z3Z0	5;5	1;1	1;1	Keratin, type I cytoskeletal 25	KRT25	;	2	5	1	1	3	4	4	4	4	3	3	4	4	4	4	4	4	3	2	0	0	0	0	0	0	0	1	0	0	0	0	0	0	0	0	0	0	0	0	0	0	1
CON__Q7Z794;Q7Z794	CON__Q7Z794;Q7Z794	24;24	18;18	15;15	Keratin, type II cytoskeletal 1b	KRT77	;	2	24	18	15	21	21	17	21	23	16	18	22	21	23	23	19	23	20	19	15	15	14	16	17	11	14	17	16	17	17	14	17	15	15	12	12	11	13	14	8	11	14
CON__Q86YZ3;Q86YZ3	CON__Q86YZ3;Q86YZ3	25;25	25;25	25;25	Hornerin	HRNR	;	2	25	25	25	18	15	16	17	16	15	18	16	16	15	16	12	18	14	17	18	15	16	17	16	15	18	16	16	15	16	12	18	14	17	18	15	16	17	16	15	18	16
CON__Q8BGZ7	CON__Q8BGZ7	16	1	1				1	16	1	1	16	15	12	14	14	13	12	15	13	15	15	13	14	14	13	1	0	0	0	0	0	0	0	0	0	0	0	0	0	0	1	0	0	0	0	0	0	0
CON__Q8VED5	CON__Q8VED5	15	3	0				1	15	3	0	14	14	10	13	14	11	11	15	13	14	14	12	13	13	10	2	2	1	2	3	1	2	3	3	2	2	2	2	2	0	0	0	0	0	0	0	0	0
CON__Q922U2	CON__Q922U2	31	1	0				1	31	1	0	30	30	26	27	30	25	24	29	26	28	31	25	28	27	26	1	1	0	1	1	0	1	1	0	1	1	0	1	1	0	0	0	0	0	0	0	0	0
CON__Q9C075;Q9C075;CON__Q99PS0;CON__Q6IFU5;Q6A162	CON__Q9C075;Q9C075	12;12;3;1;1	10;10;2;0;0	10;10;2;0;0	Keratin, type I cytoskeletal 23	KRT23	;	5	12	10	10	7	10	5	8	9	3	7	10	5	9	8	6	7	9	5	6	8	4	7	8	2	5	9	4	8	7	5	6	8	4	6	8	4	7	8	2	5	9
CON__Q9H552	CON__Q9H552	11	1	1				1	11	1	1	9	8	5	7	6	8	6	8	8	9	10	7	7	7	9	1	1	0	1	0	1	0	0	0	1	1	1	0	1	1	1	1	0	1	0	1	0	0
CON__Q9NSB4;Q9NSB4	CON__Q9NSB4;Q9NSB4	2;2	2;2	2;2	Keratin, type II cuticular Hb2	KRT82	;	2	2	2	2	0	1	0	0	1	0	0	0	0	0	0	0	0	0	0	0	1	0	0	1	0	0	0	0	0	0	0	0	0	0	0	1	0	0	1	0	0	0
CON__Q9R0H5	CON__Q9R0H5	12	2	0				1	12	2	0	9	12	4	10	12	3	4	11	9	10	9	6	9	9	9	2	2	0	2	2	0	0	1	0	2	2	0	2	1	2	0	0	0	0	0	0	0	0
CON__Q9TTE1	CON__Q9TTE1	6	6	2				1	6	6	2	4	4	2	4	3	4	4	4	4	4	4	2	4	4	3	4	4	2	4	3	4	4	4	4	4	4	2	4	4	3	1	2	1	2	2	1	2	2
CON__REFSEQ:XP_986630	CON__REFSEQ:XP_986630	5	1	1				1	5	1	1	4	3	2	3	4	5	1	3	4	4	3	0	4	4	3	0	0	0	0	1	1	0	1	1	1	0	0	1	1	0	0	0	0	0	1	1	0	1
D7R968	D7R968	16	1	1				1	16	1	1	10	13	11	10	9	13	0	2	0	2	3	6	0	1	1	1	1	1	0	1	0	0	0	0	0	0	0	0	0	0	1	1	1	0	1	0	0	0
O00116	O00116	5	5	5	Alkyldihydroxyacetonephosphate synthase, peroxisomal	AGPS		1	5	5	5	1	4	0	5	5	2	1	4	2	1	1	0	2	2	1	1	4	0	5	5	2	1	4	2	1	1	0	2	2	1	1	4	0	5	5	2	1	4
O00142	O00142	8	8	8	Thymidine kinase 2, mitochondrial	TK2		1	8	8	8	3	7	3	6	8	5	4	7	8	6	3	6	4	8	7	3	7	3	6	8	5	4	7	8	6	3	6	4	8	7	3	7	3	6	8	5	4	7
O00159	O00159	5	5	5	Unconventional myosin-Ic	MYO1C		1	5	5	5	3	3	0	1	3	1	0	1	5	3	2	2	2	3	3	3	3	0	1	3	1	0	1	5	3	2	2	2	3	3	3	3	0	1	3	1	0	1
O00186	O00186	1	1	1	Syntaxin-binding protein 3	STXBP3		1	1	1	1	0	0	0	0	0	0	0	0	1	0	0	0	0	0	1	0	0	0	0	0	0	0	0	1	0	0	0	0	0	1	0	0	0	0	0	0	0	0
O00203	O00203	2	2	2	AP-3 complex subunit beta-1	AP3B1		1	2	2	2	2	1	1	1	1	0	1	2	0	1	1	0	1	2	0	2	1	1	1	1	0	1	2	0	1	1	0	1	2	0	2	1	1	1	1	0	1	2
O00299	O00299	2	2	2	Chloride intracellular channel protein 1	CLIC1		1	2	2	2	1	2	1	2	1	1	1	2	2	1	1	1	1	2	2	1	2	1	2	1	1	1	2	2	1	1	1	1	2	2	1	2	1	2	1	1	1	2
O00303	O00303	2	2	2	Eukaryotic translation initiation factor 3 subunit F	EIF3F		1	2	2	2	2	2	1	2	2	1	0	2	2	1	2	0	0	2	2	2	2	1	2	2	1	0	2	2	1	2	0	0	2	2	2	2	1	2	2	1	0	2
O00410;O60518	O00410	16;1	16;1	16;1	Importin-5	IPO5		2	16	16	16	14	13	11	15	12	10	6	15	11	13	10	12	11	14	10	14	13	11	15	12	10	6	15	11	13	10	12	11	14	10	14	13	11	15	12	10	6	15
O00422	O00422	6	6	6	Histone deacetylase complex subunit SAP18	SAP18		1	6	6	6	4	4	4	5	5	4	0	5	4	4	1	4	1	5	5	4	4	4	5	5	4	0	5	4	4	1	4	1	5	5	4	4	4	5	5	4	0	5
O00425	O00425	1	1	1	Insulin-like growth factor 2 mRNA-binding protein 3	IGF2BP3		1	1	1	1	0	1	0	0	1	1	0	0	1	0	0	1	0	0	1	0	1	0	0	1	1	0	0	1	0	0	1	0	0	1	0	1	0	0	1	1	0	0
O00443	O00443	2	2	2	Phosphatidylinositol 4-phosphate 3-kinase C2 domain-containing subunit alpha	PIK3C2A		1	2	2	2	1	1	2	1	1	1	2	1	1	1	1	2	2	1	1	1	1	2	1	1	1	2	1	1	1	1	2	2	1	1	1	1	2	1	1	1	2	1
O00461	O00461	2	2	2	Golgi integral membrane protein 4	GOLIM4		1	2	2	2	2	2	0	2	2	1	0	2	1	2	1	0	2	2	1	2	2	0	2	2	1	0	2	1	2	1	0	2	2	1	2	2	0	2	2	1	0	2
O00471	O00471	7	7	7	Exocyst complex component 5	EXOC5		1	7	7	7	6	6	2	6	5	3	0	5	3	6	2	3	3	7	4	6	6	2	6	5	3	0	5	3	6	2	3	3	7	4	6	6	2	6	5	3	0	5
O00506	O00506	4	3	3	Serine/threonine-protein kinase 25	STK25		1	4	3	3	3	3	1	3	3	1	1	4	3	3	2	2	1	3	3	2	2	1	2	2	1	1	3	3	2	2	2	1	2	2	2	2	1	2	2	1	1	3
O00560	O00560	4	4	4	Syntenin-1	SDCBP		1	4	4	4	3	4	2	4	3	3	3	4	4	3	1	2	3	3	4	3	4	2	4	3	3	3	4	4	3	1	2	3	3	4	3	4	2	4	3	3	3	4
O00567	O00567	4	4	4	Nucleolar protein 56	NOP56		1	4	4	4	1	1	0	1	2	0	0	1	1	1	0	0	1	1	4	1	1	0	1	2	0	0	1	1	1	0	0	1	1	4	1	1	0	1	2	0	0	1
O00571;Q9NQI0	O00571	17;1	17;1	5;0	ATP-dependent RNA helicase DDX3X	DDX3X		2	17	17	5	15	12	15	12	13	12	2	12	14	15	9	12	10	13	14	15	12	15	12	13	12	2	12	14	15	9	12	10	13	14	3	2	3	3	3	2	1	4
O00746	O00746	9	9	9	Nucleoside diphosphate kinase, mitochondrial	NME4		1	9	9	9	8	9	8	9	9	9	9	9	8	8	7	7	9	8	9	8	9	8	9	9	9	9	9	8	8	7	7	9	8	9	8	9	8	9	9	9	9	9
O00764	O00764	19	19	19	Pyridoxal kinase	PDXK		1	19	19	19	18	18	13	19	16	15	10	18	18	18	13	14	13	19	14	18	18	13	19	16	15	10	18	18	18	13	14	13	19	14	18	18	13	19	16	15	10	18
O14646	O14646	1	1	1	Chromodomain-helicase-DNA-binding protein 1	CHD1		1	1	1	1	1	1	1	1	1	1	0	1	1	1	1	0	1	1	1	1	1	1	1	1	1	0	1	1	1	1	0	1	1	1	1	1	1	1	1	1	0	1
O14735	O14735	2	2	2	CDP-diacylglycerol--inositol 3-phosphatidyltransferase	CDIPT		1	2	2	2	1	1	0	2	2	1	1	2	1	2	0	1	2	1	1	1	1	0	2	2	1	1	2	1	2	0	1	2	1	1	1	1	0	2	2	1	1	2
O14763	O14763	2	2	2	Tumor necrosis factor receptor superfamily member 10B	TNFRSF10B		1	2	2	2	1	2	0	1	2	0	0	2	1	2	1	1	2	1	1	1	2	0	1	2	0	0	2	1	2	1	1	2	1	1	1	2	0	1	2	0	0	2
O14773	O14773	5	5	5	Tripeptidyl-peptidase 1	TPP1		1	5	5	5	3	4	1	2	3	1	1	3	4	2	3	3	2	4	4	3	4	1	2	3	1	1	3	4	2	3	3	2	4	4	3	4	1	2	3	1	1	3
O14787	O14787	4	2	2	Transportin-2	TNPO2		1	4	2	2	2	1	0	3	1	1	1	3	1	3	1	1	1	3	1	0	1	0	2	1	1	1	1	0	2	1	1	1	1	0	0	1	0	2	1	1	1	1
O14818;Q8TAA3	O14818	4;1	4;1	4;1	Proteasome subunit alpha type-7	PSMA7		2	4	4	4	3	3	3	4	3	2	2	4	3	4	4	3	4	3	2	3	3	3	4	3	2	2	4	3	4	4	3	4	3	2	3	3	3	4	3	2	2	4
O14880	O14880	1	1	1	Microsomal glutathione S-transferase 3	MGST3		1	1	1	1	1	1	1	1	1	1	1	1	0	1	1	1	1	1	0	1	1	1	1	1	1	1	1	0	1	1	1	1	1	0	1	1	1	1	1	1	1	1
P19105;O14950	P19105;O14950	7;7	7;7	2;2	Myosin regulatory light chain 12A;Myosin regulatory light chain 12B	MYL12A;MYL12B	;	2	7	7	2	5	5	5	7	3	6	1	7	6	7	6	6	5	7	7	5	5	5	7	3	6	1	7	6	7	6	6	5	7	7	1	1	1	2	1	1	1	2
O14965;Q9UQB9	O14965	6;1	6;1	5;0	Aurora kinase A	AURKA		2	6	6	5	6	5	1	5	5	1	0	6	3	6	3	4	3	6	5	6	5	1	5	5	1	0	6	3	6	3	4	3	6	5	5	5	1	4	4	1	0	5
O14974;O60237	O14974	3;1	3;1	3;1	Protein phosphatase 1 regulatory subunit 12A	PPP1R12A		2	3	3	3	1	1	1	2	1	0	0	2	2	1	1	2	2	1	3	1	1	1	2	1	0	0	2	2	1	1	2	2	1	3	1	1	1	2	1	0	0	2
O14976	O14976	31	31	31	Cyclin-G-associated kinase	GAK		1	31	31	31	27	24	18	29	22	23	7	27	25	28	20	21	22	26	25	27	24	18	29	22	23	7	27	25	28	20	21	22	26	25	27	24	18	29	22	23	7	27
O14979	O14979	3	3	3	Heterogeneous nuclear ribonucleoprotein D-like	HNRNPDL		1	3	3	3	3	3	2	3	3	3	1	3	2	3	2	3	1	3	2	3	3	2	3	3	3	1	3	2	3	2	3	1	3	2	3	3	2	3	3	3	1	3
O14980	O14980	24	24	24	Exportin-1	XPO1		1	24	24	24	22	20	11	23	20	13	3	24	12	21	14	10	14	24	19	22	20	11	23	20	13	3	24	12	21	14	10	14	24	19	22	20	11	23	20	13	3	24
O15027	O15027	3	3	3	Protein transport protein Sec16A	SEC16A		1	3	3	3	1	0	1	0	0	1	0	0	1	0	0	2	0	0	3	1	0	1	0	0	1	0	0	1	0	0	2	0	0	3	1	0	1	0	0	1	0	0
O15031	O15031	2	2	2	Plexin-B2	PLXNB2		1	2	2	2	0	0	0	1	0	1	1	1	1	1	0	1	1	1	1	0	0	0	1	0	1	1	1	1	1	0	1	1	1	1	0	0	0	1	0	1	1	1
O15061	O15061	35	35	35	Synemin	SYNM		1	35	35	35	16	9	24	11	8	26	5	9	28	8	1	26	9	9	33	16	9	24	11	8	26	5	9	28	8	1	26	9	9	33	16	9	24	11	8	26	5	9
O15085	O15085	1	1	1	Rho guanine nucleotide exchange factor 11	ARHGEF11		1	1	1	1	1	0	1	0	0	1	0	0	1	0	0	0	0	0	1	1	0	1	0	0	1	0	0	1	0	0	0	0	0	1	1	0	1	0	0	1	0	0
O15173	O15173	7	7	7	Membrane-associated progesterone receptor component 2	PGRMC2		1	7	7	7	5	5	4	5	4	5	4	5	7	5	3	5	4	5	5	5	5	4	5	4	5	4	5	7	5	3	5	4	5	5	5	5	4	5	4	5	4	5
O15254	O15254	13	13	13	Peroxisomal acyl-coenzyme A oxidase 3	ACOX3		1	13	13	13	10	9	11	10	10	11	8	9	10	9	4	9	11	11	11	10	9	11	10	10	11	8	9	10	9	4	9	11	11	11	10	9	11	10	10	11	8	9
O15258	O15258	3	3	3	Protein RER1	RER1		1	3	3	3	1	2	1	1	2	1	1	1	1	0	0	2	2	2	1	1	2	1	1	2	1	1	1	1	0	0	2	2	2	1	1	2	1	1	2	1	1	1
O15260	O15260	6	6	6	Surfeit locus protein 4	SURF4		1	6	6	6	5	5	5	6	5	6	5	5	5	5	5	5	6	5	5	5	5	5	6	5	6	5	5	5	5	5	5	6	5	5	5	5	5	6	5	6	5	5
O15397	O15397	2	2	2	Importin-8	IPO8		1	2	2	2	2	0	0	1	1	0	0	2	1	2	0	0	0	2	0	2	0	0	1	1	0	0	2	1	2	0	0	0	2	0	2	0	0	1	1	0	0	2
O15427	O15427	5	5	5	Monocarboxylate transporter 4	SLC16A3		1	5	5	5	2	4	2	5	3	1	0	4	1	4	3	2	4	2	4	2	4	2	5	3	1	0	4	1	4	3	2	4	2	4	2	4	2	5	3	1	0	4
O15523	O15523	13	1	1	ATP-dependent RNA helicase DDX3Y	DDX3Y		1	13	1	1	13	11	13	9	10	10	1	9	12	12	7	9	8	12	11	1	1	1	0	0	0	0	1	1	0	0	1	0	1	1	1	1	1	0	0	0	0	1
O43143	O43143	4	4	4	Pre-mRNA-splicing factor ATP-dependent RNA helicase DHX15	DHX15		1	4	4	4	1	2	0	1	2	1	0	2	1	2	1	1	1	2	4	1	2	0	1	2	1	0	2	1	2	1	1	1	2	4	1	2	0	1	2	1	0	2
O43237	O43237	4	4	4	Cytoplasmic dynein 1 light intermediate chain 2	DYNC1LI2		1	4	4	4	2	4	1	4	2	1	0	4	2	4	3	2	2	4	3	2	4	1	4	2	1	0	4	2	4	3	2	2	4	3	2	4	1	4	2	1	0	4
O43264	O43264	2	2	2	Centromere/kinetochore protein zw10 homolog	ZW10		1	2	2	2	1	2	0	0	0	0	1	1	1	0	0	0	1	2	1	1	2	0	0	0	0	1	1	1	0	0	0	1	2	1	1	2	0	0	0	0	1	1
O43293	O43293	2	2	2	Death-associated protein kinase 3	DAPK3		1	2	2	2	2	2	1	2	2	1	1	2	2	1	0	1	2	2	2	2	2	1	2	2	1	1	2	2	1	0	1	2	2	2	2	2	1	2	2	1	1	2
O43318	O43318	2	2	2	Mitogen-activated protein kinase kinase kinase 7	MAP3K7		1	2	2	2	2	2	0	1	1	0	0	2	0	2	0	0	0	2	0	2	2	0	1	1	0	0	2	0	2	0	0	0	2	0	2	2	0	1	1	0	0	2
O43324	O43324	3	3	3	Eukaryotic translation elongation factor 1 epsilon-1	EEF1E1		1	3	3	3	3	3	0	2	1	1	0	3	1	1	0	1	1	2	1	3	3	0	2	1	1	0	3	1	1	0	1	1	2	1	3	3	0	2	1	1	0	3
O43353	O43353	19	19	18	Receptor-interacting serine/threonine-protein kinase 2	RIPK2		1	19	19	18	18	18	12	19	18	12	2	19	16	19	15	16	16	19	13	18	18	12	19	18	12	2	19	16	19	15	16	16	19	13	18	17	12	18	17	12	2	18
O43390	O43390	12	9	9	Heterogeneous nuclear ribonucleoprotein R	HNRNPR		1	12	9	9	9	11	9	10	11	11	1	11	11	10	9	11	7	10	10	6	8	7	7	8	9	0	8	8	7	7	8	5	7	7	6	8	7	7	8	9	0	8
O43427	O43427	7	7	7	Acidic fibroblast growth factor intracellular-binding protein	FIBP		1	7	7	7	5	6	4	5	4	3	1	4	7	4	2	5	2	5	3	5	6	4	5	4	3	1	4	7	4	2	5	2	5	3	5	6	4	5	4	3	1	4
O43548	O43548	1	1	1	Protein-glutamine gamma-glutamyltransferase 5	TGM5		1	1	1	1	0	0	0	0	0	0	0	0	0	0	1	0	1	0	0	0	0	0	0	0	0	0	0	0	0	1	0	1	0	0	0	0	0	0	0	0	0	0
O43592	O43592	3	3	3	Exportin-T	XPOT		1	3	3	3	2	2	0	2	1	0	0	2	1	2	1	0	1	1	2	2	2	0	2	1	0	0	2	1	2	1	0	1	1	2	2	2	0	2	1	0	0	2
O43615	O43615	10	10	10	Mitochondrial import inner membrane translocase subunit TIM44	TIMM44		1	10	10	10	7	7	5	7	9	3	5	10	3	6	6	4	9	8	2	7	7	5	7	9	3	5	10	3	6	6	4	9	8	2	7	7	5	7	9	3	5	10
O43707	O43707	15	4	4	Alpha-actinin-4	ACTN4		1	15	4	4	11	11	3	12	10	9	4	11	8	11	9	7	9	12	14	2	1	1	3	1	1	0	3	1	2	2	2	3	3	3	2	1	1	3	1	1	0	3
O43741	O43741	9	9	9	5-AMP-activated protein kinase subunit beta-2	PRKAB2		1	9	9	9	9	9	4	9	8	4	1	9	9	8	6	6	6	9	8	9	9	4	9	8	4	1	9	9	8	6	6	6	9	8	9	9	4	9	8	4	1	9
Q9UBC5;O43795	Q9UBC5;O43795	1;1	1;1	1;1	Unconventional myosin-Ia;Unconventional myosin-Ib	MYO1A;MYO1B	;	2	1	1	1	0	1	0	0	1	0	0	0	0	1	0	0	0	0	0	0	1	0	0	1	0	0	0	0	1	0	0	0	0	0	0	1	0	0	1	0	0	0
O43809	O43809	2	2	2	Cleavage and polyadenylation specificity factor subunit 5	NUDT21		1	2	2	2	1	1	1	2	0	1	0	1	2	1	1	1	1	2	2	1	1	1	2	0	1	0	1	2	1	1	1	1	2	2	1	1	1	2	0	1	0	1
O43852	O43852	13	13	13	Calumenin	CALU		1	13	13	13	10	8	10	9	8	11	8	11	12	9	8	8	11	13	11	10	8	10	9	8	11	8	11	12	9	8	8	11	13	11	10	8	10	9	8	11	8	11
O43924	O43924	2	2	2	Retinal rod rhodopsin-sensitive cGMP 3,5-cyclic phosphodiesterase subunit delta	PDE6D		1	2	2	2	2	2	1	2	2	0	0	2	1	0	0	1	0	2	2	2	2	1	2	2	0	0	2	1	0	0	1	0	2	2	2	2	1	2	2	0	0	2
O60285	O60285	3	3	3	NUAK family SNF1-like kinase 1	NUAK1		1	3	3	3	2	0	0	0	0	0	0	3	1	2	0	1	0	3	1	2	0	0	0	0	0	0	3	1	2	0	1	0	3	1	2	0	0	0	0	0	0	3
O60313;REV__Q8IYJ2	O60313	11;1	11;1	11;1	Dynamin-like 120 kDa protein, mitochondrial;Dynamin-like 120 kDa protein, form S1	OPA1		2	11	11	11	8	10	3	7	8	3	3	8	6	7	4	3	5	9	6	8	10	3	7	8	3	3	8	6	7	4	3	5	9	6	8	10	3	7	8	3	3	8
O60331;A2A3N6	O60331	5;1	5;1	4;0	Phosphatidylinositol 4-phosphate 5-kinase type-1 gamma	PIP5K1C		2	5	5	4	4	4	3	3	3	2	0	4	3	3	4	2	2	5	3	4	4	3	3	3	2	0	4	3	3	4	2	2	5	3	3	3	2	2	2	1	0	3
O60506	O60506	12	12	9	Heterogeneous nuclear ribonucleoprotein Q	SYNCRIP		1	12	12	9	9	10	8	8	10	8	2	9	8	8	5	11	6	9	9	9	10	8	8	10	8	2	9	8	8	5	11	6	9	9	6	7	6	5	7	6	1	6
O60563;O60583	O60563	8;1	8;1	8;1	Cyclin-T1	CCNT1		2	8	8	8	7	4	2	8	4	3	1	8	6	8	2	4	2	7	7	7	4	2	8	4	3	1	8	6	8	2	4	2	7	7	7	4	2	8	4	3	1	8
O60645	O60645	2	2	2	Exocyst complex component 3	EXOC3		1	2	2	2	2	1	0	1	1	1	0	2	0	1	0	0	0	1	0	2	1	0	1	1	1	0	2	0	1	0	0	0	1	0	2	1	0	1	1	1	0	2
O60701	O60701	1	1	1	UDP-glucose 6-dehydrogenase	UGDH		1	1	1	1	1	1	0	1	1	1	0	1	1	1	0	0	0	1	0	1	1	0	1	1	1	0	1	1	1	0	0	0	1	0	1	1	0	1	1	1	0	1
O60716	O60716	6	6	6	Catenin delta-1	CTNND1		1	6	6	6	5	4	2	4	3	3	1	5	4	2	3	3	4	5	6	5	4	2	4	3	3	1	5	4	2	3	3	4	5	6	5	4	2	4	3	3	1	5
Q99880;Q99879;Q99877;Q93079;Q5QNW6;Q16778;P62807;P58876;P57053;P33778;P23527;P06899;O60814;Q8N257;Q96A08	Q99880;Q99879;Q99877;Q93079;Q5QNW6;Q16778;P62807;P58876;P57053;P33778;P23527;P06899;O60814;Q8N257;Q96A08	4;4;4;4;4;4;4;4;4;4;4;4;4;3;3	4;4;4;4;4;4;4;4;4;4;4;4;4;3;3	4;4;4;4;4;4;4;4;4;4;4;4;4;3;3	Histone H2B type 1-L;Histone H2B type 1-M;Histone H2B type 1-N;Histone H2B type 1-H;Histone H2B type 2-F;Histone H2B type 2-E;Histone H2B type 1-C/E/F/G/I;Histone H2B type 1-D;Histone H2B type F-S;Histone H2B type 1-B;Histone H2B type 1-O;Histone H2B type 1-J;Histone H2B type 1-K;Histone H2B type 3-B;Histone H2B type 1-A	HIST1H2BL;HIST1H2BM;HIST1H2BN;HIST1H2BH;HIST2H2BF;HIST2H2BE;HIST1H2BC;HIST1H2BD;H2BFS;HIST1H2BB;HIST1H2BO;HIST1H2BJ;HIST1H2BK;HIST3H2BB;HIST1H2BA	;;;;;;;;;;;;;;	15	4	4	4	4	3	4	4	3	3	1	4	3	3	3	4	3	4	3	4	3	4	4	3	3	1	4	3	3	3	4	3	4	3	4	3	4	4	3	3	1	4
O60884	O60884	2	2	2	DnaJ homolog subfamily A member 2	DNAJA2		1	2	2	2	1	0	0	2	1	0	0	1	1	0	0	1	1	2	2	1	0	0	2	1	0	0	1	1	0	0	1	1	2	2	1	0	0	2	1	0	0	1
O75165	O75165	2	2	2	DnaJ homolog subfamily C member 13	DNAJC13		1	2	2	2	2	2	1	2	1	1	0	2	2	1	1	1	1	0	2	2	2	1	2	1	1	0	2	2	1	1	1	1	0	2	2	2	1	2	1	1	0	2
O75223	O75223	4	4	4	Gamma-glutamylcyclotransferase	GGCT		1	4	4	4	4	4	3	4	4	3	2	4	4	4	4	2	3	4	3	4	4	3	4	4	3	2	4	4	4	4	2	3	4	3	4	4	3	4	4	3	2	4
O75306	O75306	2	2	2	NADH dehydrogenase [ubiquinone] iron-sulfur protein 2, mitochondrial	NDUFS2		1	2	2	2	1	1	0	1	1	0	1	2	0	1	1	0	2	1	1	1	1	0	1	1	0	1	2	0	1	1	0	2	1	1	1	1	0	1	1	0	1	2
O75340	O75340	1	1	1	Programmed cell death protein 6	PDCD6		1	1	1	1	1	1	0	1	1	0	0	1	1	1	1	0	1	1	1	1	1	0	1	1	0	0	1	1	1	1	0	1	1	1	1	1	0	1	1	0	0	1
O75342	O75342	9	9	9	Arachidonate 12-lipoxygenase, 12R-type	ALOX12B		1	9	9	9	4	6	5	5	5	5	4	3	3	5	4	5	8	7	7	4	6	5	5	5	5	4	3	3	5	4	5	8	7	7	4	6	5	5	5	5	4	3
O75396	O75396	3	3	3	Vesicle-trafficking protein SEC22b	SEC22B		1	3	3	3	0	1	2	1	1	0	2	1	2	0	1	1	1	0	2	0	1	2	1	1	0	2	1	2	0	1	1	1	0	2	0	1	2	1	1	0	2	1
O75400	O75400	1	1	1	Pre-mRNA-processing factor 40 homolog A	PRPF40A		1	1	1	1	1	1	1	1	1	1	0	0	1	1	1	1	1	1	1	1	1	1	1	1	1	0	0	1	1	1	1	1	1	1	1	1	1	1	1	1	0	0
O75431	O75431	5	5	5	Metaxin-2	MTX2		1	5	5	5	3	3	3	3	4	2	2	5	3	4	3	2	5	4	4	3	3	3	3	4	2	2	5	3	4	3	2	5	4	4	3	3	3	3	4	2	2	5
O75477	O75477	7	4	4	Erlin-1	ERLIN1		1	7	4	4	4	7	4	7	7	6	2	6	7	5	5	6	6	6	7	1	4	1	4	4	3	0	3	4	2	2	3	3	3	4	1	4	1	4	4	3	0	3
O75489	O75489	3	3	3	NADH dehydrogenase [ubiquinone] iron-sulfur protein 3, mitochondrial	NDUFS3		1	3	3	3	3	3	1	3	2	1	2	2	1	2	2	2	2	2	1	3	3	1	3	2	1	2	2	1	2	2	2	2	2	1	3	3	1	3	2	1	2	2
O75494;Q8WXF0	O75494	3;1	3;1	3;1	Serine/arginine-rich splicing factor 10	SRSF10		2	3	3	3	3	2	2	3	3	2	1	3	2	3	2	3	2	3	2	3	2	2	3	3	2	1	3	2	3	2	3	2	3	2	3	2	2	3	3	2	1	3
O75521	O75521	3	3	3	Enoyl-CoA delta isomerase 2, mitochondrial	ECI2		1	3	3	3	3	2	1	3	3	2	1	1	1	3	0	1	2	2	2	3	2	1	3	3	2	1	1	1	3	0	1	2	2	2	3	2	1	3	3	2	1	1
O75635	O75635	6	6	6	Serpin B7	SERPINB7		1	6	6	6	4	4	4	4	4	3	2	4	2	3	4	2	6	4	2	4	4	4	4	4	3	2	4	2	3	4	2	6	4	2	4	4	4	4	4	3	2	4
O75694	O75694	12	12	12	Nuclear pore complex protein Nup155	NUP155		1	12	12	12	11	12	1	7	11	1	1	9	3	8	4	1	5	10	2	11	12	1	7	11	1	1	9	3	8	4	1	5	10	2	11	12	1	7	11	1	1	9
O75716	O75716	6	6	6	Serine/threonine-protein kinase 16	STK16		1	6	6	6	4	4	3	5	3	5	2	4	3	5	2	4	5	3	5	4	4	3	5	3	5	2	4	3	5	2	4	5	3	5	4	4	3	5	3	5	2	4
O75718	O75718	6	6	6	Cartilage-associated protein	CRTAP		1	6	6	6	5	5	2	5	6	3	5	6	3	3	2	3	4	5	6	5	5	2	5	6	3	5	6	3	3	2	3	4	5	6	5	5	2	5	6	3	5	6
O75762	O75762	12	12	12	Transient receptor potential cation channel subfamily A member 1	TRPA1		1	12	12	12	7	9	2	7	9	3	4	8	5	8	5	2	5	9	8	7	9	2	7	9	3	4	8	5	8	5	2	5	9	8	7	9	2	7	9	3	4	8
O75821	O75821	2	2	2	Eukaryotic translation initiation factor 3 subunit G	EIF3G		1	2	2	2	1	0	1	1	1	2	0	1	1	1	0	1	0	0	1	1	0	1	1	1	2	0	1	1	1	0	1	0	0	1	1	0	1	1	1	2	0	1
P16152;O75828	P16152;O75828	1;1	1;1	1;1	Carbonyl reductase [NADPH] 1;Carbonyl reductase [NADPH] 3	CBR1;CBR3	;	2	1	1	1	1	0	0	0	0	0	0	0	0	0	0	0	0	0	1	1	0	0	0	0	0	0	0	0	0	0	0	0	0	1	1	0	0	0	0	0	0	0
O75907	O75907	1	1	1	Diacylglycerol O-acyltransferase 1	DGAT1		1	1	1	1	0	0	0	0	0	0	0	0	0	0	0	0	1	0	0	0	0	0	0	0	0	0	0	0	0	0	0	1	0	0	0	0	0	0	0	0	0	0
O75909	O75909	4	4	4	Cyclin-K	CCNK		1	4	4	4	4	3	4	4	3	2	1	4	3	4	0	4	3	4	3	4	3	4	4	3	2	1	4	3	4	0	4	3	4	3	4	3	4	4	3	2	1	4
O75947	O75947	2	2	2	ATP synthase subunit d, mitochondrial	ATP5H		1	2	2	2	0	0	0	0	1	1	0	0	0	1	0	0	2	0	0	0	0	0	0	1	1	0	0	0	1	0	0	2	0	0	0	0	0	0	1	1	0	0
O75955	O75955	5	5	5	Flotillin-1	FLOT1		1	5	5	5	2	2	1	2	1	3	2	3	2	2	1	3	3	3	5	2	2	1	2	1	3	2	3	2	2	1	3	3	3	5	2	2	1	2	1	3	2	3
O76074	O76074	8	8	8	cGMP-specific 3,5-cyclic phosphodiesterase	PDE5A		1	8	8	8	6	5	2	7	3	2	1	7	1	6	2	2	3	7	4	6	5	2	7	3	2	1	7	1	6	2	2	3	7	4	6	5	2	7	3	2	1	7
O94804	O94804	14	13	13	Serine/threonine-protein kinase 10	STK10		1	14	13	13	10	9	6	12	7	5	0	11	7	10	8	8	9	8	9	9	8	5	11	6	4	0	10	6	9	7	7	8	7	8	9	8	5	11	6	4	0	10
O94806	O94806	7	4	4	Serine/threonine-protein kinase D3	PRKD3		1	7	4	4	5	3	4	6	4	3	1	6	2	5	2	3	3	3	4	3	2	2	3	2	1	1	3	1	3	2	1	1	2	3	3	2	2	3	2	1	1	3
O94901	O94901	4	4	4	SUN domain-containing protein 1	SUN1		1	4	4	4	3	3	0	3	3	1	0	3	1	3	1	0	4	4	3	3	3	0	3	3	1	0	3	1	3	1	0	4	4	3	3	3	0	3	3	1	0	3
O94905	O94905	10	10	7	Erlin-2	ERLIN2		1	10	10	7	8	10	8	7	8	7	4	9	8	9	8	8	8	9	9	8	10	8	7	8	7	4	9	8	9	8	8	8	9	9	5	7	5	4	5	4	2	6
O94929	O94929	4	4	4	Actin-binding LIM protein 3	ABLIM3		1	4	4	4	0	1	4	0	1	2	1	0	3	0	1	2	1	0	4	0	1	4	0	1	2	1	0	3	0	1	2	1	0	4	0	1	4	0	1	2	1	0
O95070	O95070	1	1	1	Protein YIF1A	YIF1A		1	1	1	1	0	0	0	0	1	0	0	1	0	0	0	1	1	0	0	0	0	0	0	1	0	0	1	0	0	0	1	1	0	0	0	0	0	0	1	0	0	1
O95218	O95218	2	2	2	Zinc finger Ran-binding domain-containing protein 2	ZRANB2		1	2	2	2	1	1	0	2	2	0	0	2	0	2	1	1	2	2	0	1	1	0	2	2	0	0	2	0	2	1	1	2	2	0	1	1	0	2	2	0	0	2
O95232	O95232	2	2	2	Luc7-like protein 3	LUC7L3		1	2	2	2	2	0	2	2	1	1	0	2	1	2	1	2	2	2	1	2	0	2	2	1	1	0	2	1	2	1	2	2	2	1	2	0	2	2	1	1	0	2
O95263	O95263	1	1	1	High affinity cAMP-specific and IBMX-insensitive 3,5-cyclic phosphodiesterase 8B	PDE8B		1	1	1	1	1	1	1	1	1	1	0	1	1	1	1	1	0	1	1	1	1	1	1	1	1	0	1	1	1	1	1	0	1	1	1	1	1	1	1	1	0	1
O95299	O95299	2	2	2	NADH dehydrogenase [ubiquinone] 1 alpha subcomplex subunit 10, mitochondrial	NDUFA10		1	2	2	2	2	2	1	2	1	1	1	2	2	2	0	2	2	2	2	2	2	1	2	1	1	1	2	2	2	0	2	2	2	2	2	2	1	2	1	1	1	2
O95373	O95373	8	8	8	Importin-7	IPO7		1	8	8	8	6	6	3	8	5	2	1	7	6	7	3	3	5	6	3	6	6	3	8	5	2	1	7	6	7	3	3	5	6	3	6	6	3	8	5	2	1	7
O95477	O95477	3	3	3	ATP-binding cassette sub-family A member 1	ABCA1		1	3	3	3	1	2	0	1	2	1	0	3	1	1	0	1	1	1	3	1	2	0	1	2	1	0	3	1	1	0	1	1	1	3	1	2	0	1	2	1	0	3
O95573	O95573	2	2	2	Long-chain-fatty-acid--CoA ligase 3	ACSL3		1	2	2	2	1	1	0	2	2	1	0	1	0	1	1	2	2	0	1	1	1	0	2	2	1	0	1	0	1	1	2	2	0	1	1	1	0	2	2	1	0	1
O95716	O95716	1	1	1	Ras-related protein Rab-3D	RAB3D		1	1	1	1	1	1	0	0	0	1	0	1	1	0	0	1	0	1	1	1	1	0	0	0	1	0	1	1	0	0	1	0	1	1	1	1	0	0	0	1	0	1
O95782;O94973	O95782	7;2	7;2	7;2	AP-2 complex subunit alpha-1	AP2A1		2	7	7	7	3	2	4	4	3	5	1	4	4	4	1	7	7	2	4	3	2	4	4	3	5	1	4	4	4	1	7	7	2	4	3	2	4	4	3	5	1	4
O95816	O95816	5	5	5	BAG family molecular chaperone regulator 2	BAG2		1	5	5	5	4	4	4	3	2	4	3	4	4	3	4	4	3	3	3	4	4	4	3	2	4	3	4	4	3	4	4	3	3	3	4	4	4	3	2	4	3	4
O95817	O95817	2	2	2	BAG family molecular chaperone regulator 3	BAG3		1	2	2	2	1	0	1	1	0	1	0	1	1	0	1	2	1	0	2	1	0	1	1	0	1	0	1	1	0	1	2	1	0	2	1	0	1	1	0	1	0	1
O95819	O95819	14	14	7	Mitogen-activated protein kinase kinase kinase kinase 4	MAP4K4		1	14	14	7	11	11	10	11	9	9	3	12	11	11	9	9	10	11	10	11	11	10	11	9	9	3	12	11	11	9	9	10	11	10	5	5	5	5	3	4	2	6
O95831	O95831	1	1	1	Apoptosis-inducing factor 1, mitochondrial	AIFM1		1	1	1	1	1	0	1	1	0	1	1	1	0	1	1	0	1	1	1	1	0	1	1	0	1	1	1	0	1	1	0	1	1	1	1	0	1	1	0	1	1	1
O95848	O95848	4	4	4	Uridine diphosphate glucose pyrophosphatase	NUDT14		1	4	4	4	3	4	1	4	3	1	0	3	2	4	2	1	2	4	1	3	4	1	4	3	1	0	3	2	4	2	1	2	4	1	3	4	1	4	3	1	0	3
O96008	O96008	2	2	2	Mitochondrial import receptor subunit TOM40 homolog	TOMM40		1	2	2	2	2	1	0	0	2	0	1	1	0	1	1	0	1	1	1	2	1	0	0	2	0	1	1	0	1	1	0	1	1	1	2	1	0	0	2	0	1	1
O96011	O96011	2	2	2	Peroxisomal membrane protein 11B	PEX11B		1	2	2	2	2	2	1	1	2	0	0	2	0	2	0	0	2	2	2	2	2	1	1	2	0	0	2	0	2	0	0	2	2	2	2	2	1	1	2	0	0	2
O96013;Q9NQU5;Q9P286	O96013	17;1;1	17;1;1	17;1;1	Serine/threonine-protein kinase PAK 4	PAK4		3	17	17	17	16	15	11	15	13	11	5	13	12	15	11	13	15	13	14	16	15	11	15	13	11	5	13	12	15	11	13	15	13	14	16	15	11	15	13	11	5	13
P00338;Q6ZMR3;P07864	P00338	5;1;1	5;1;1	4;0;0	L-lactate dehydrogenase A chain	LDHA		3	5	5	4	2	2	2	2	3	1	2	2	0	2	2	2	3	2	2	2	2	2	2	3	1	2	2	0	2	2	2	3	2	2	2	2	1	2	2	1	2	2
P00367;P49448	P00367;P49448	3;2	3;2	3;2	Glutamate dehydrogenase 1, mitochondrial;Glutamate dehydrogenase 2, mitochondrial	GLUD1;GLUD2	;	2	3	3	3	1	3	0	3	2	0	0	3	1	2	1	0	1	3	1	1	3	0	3	2	0	0	3	1	2	1	0	1	3	1	1	3	0	3	2	0	0	3
P00387	P00387	8	8	8	NADH-cytochrome b5 reductase 3;NADH-cytochrome b5 reductase 3 membrane-bound form;NADH-cytochrome b5 reductase 3 soluble form	CYB5R3		1	8	8	8	8	8	6	8	8	6	6	8	6	7	7	7	8	8	8	8	8	6	8	8	6	6	8	6	7	7	7	8	8	8	8	8	6	8	8	6	6	8
P00403	P00403	3	3	3	Cytochrome c oxidase subunit 2	MT-CO2		1	3	3	3	2	3	3	3	3	3	2	3	3	3	2	3	2	3	3	2	3	3	3	3	3	2	3	3	3	2	3	2	3	3	2	3	3	3	3	3	2	3
P00441	P00441	2	2	2	Superoxide dismutase [Cu-Zn]	SOD1		1	2	2	2	2	2	1	2	2	1	0	2	2	2	2	1	1	2	2	2	2	1	2	2	1	0	2	2	2	2	1	1	2	2	2	2	1	2	2	1	0	2
P00505	P00505	1	1	1	Aspartate aminotransferase, mitochondrial	GOT2		1	1	1	1	1	0	0	1	0	0	1	1	0	1	1	0	1	0	0	1	0	0	1	0	0	1	1	0	1	1	0	1	0	0	1	0	0	1	0	0	1	1
P00519	P00519	18	18	11	Tyrosine-protein kinase ABL1	ABL1		1	18	18	11	15	13	5	17	13	12	3	17	13	15	6	10	11	15	14	15	13	5	17	13	12	3	17	13	15	6	10	11	15	14	9	9	3	10	9	8	3	10
P00533	P00533	4	4	4	Epidermal growth factor receptor	EGFR		1	4	4	4	1	2	0	1	1	0	1	2	2	1	0	1	3	2	3	1	2	0	1	1	0	1	2	2	1	0	1	3	2	3	1	2	0	1	1	0	1	2
P00558;P07205	P00558;P07205	2;1	2;1	2;1	Phosphoglycerate kinase 1;Phosphoglycerate kinase 2	PGK1;PGK2	;	2	2	2	2	2	2	0	2	1	2	0	1	0	2	2	1	1	1	1	2	2	0	2	1	2	0	1	0	2	2	1	1	1	1	2	2	0	2	1	2	0	1
P00738;P00739	P00738;P00739	2;1	2;1	2;1	Haptoglobin;Haptoglobin alpha chain;Haptoglobin beta chain;Haptoglobin-related protein	HP;HPR	;	2	2	2	2	0	2	0	0	2	0	0	2	0	2	2	1	1	1	0	0	2	0	0	2	0	0	2	0	2	2	1	1	1	0	0	2	0	0	2	0	0	2
P01024	P01024	2	2	2	Complement C3;Complement C3 beta chain;C3-beta-c;Complement C3 alpha chain;C3a anaphylatoxin;Acylation stimulating protein;Complement C3b alpha chain;Complement C3c alpha chain fragment 1;Complement C3dg fragment;Complement C3g fragment;Complement C3d fragment;Complement C3f fragment;Complement C3c alpha chain fragment 2	C3		1	2	2	2	2	1	1	1	1	1	0	1	1	1	1	2	2	1	1	2	1	1	1	1	1	0	1	1	1	1	2	2	1	1	2	1	1	1	1	1	0	1
P01040	P01040	6	6	6	Cystatin-A;Cystatin-A, N-terminally processed	CSTA		1	6	6	6	5	5	5	5	5	4	4	4	5	5	5	6	6	5	5	5	5	5	5	5	4	4	4	5	5	5	6	6	5	5	5	5	5	5	5	4	4	4
P01591	P01591	2	2	2	Immunoglobulin J chain	IGJ		1	2	2	2	2	2	1	2	2	2	0	2	2	2	2	2	2	2	2	2	2	1	2	2	2	0	2	2	2	2	2	2	2	2	2	2	1	2	2	2	0	2
P01833	P01833	2	2	2	Polymeric immunoglobulin receptor;Secretory component	PIGR		1	2	2	2	1	2	1	1	1	1	0	2	1	1	2	1	1	2	0	1	2	1	1	1	1	0	2	1	1	2	1	1	2	0	1	2	1	1	1	1	0	2
P01834	P01834	2	2	2	Ig kappa chain C region	IGKC		1	2	2	2	2	2	2	2	2	2	2	2	2	2	2	2	2	2	1	2	2	2	2	2	2	2	2	2	2	2	2	2	2	1	2	2	2	2	2	2	2	2
P01857;P01859;P01861;P01860	P01857	3;1;1;1	3;1;1;1	3;1;1;1	Ig gamma-1 chain C region	IGHG1		4	3	3	3	3	3	0	2	3	1	2	3	2	2	2	1	1	3	3	3	3	0	2	3	1	2	3	2	2	2	1	1	3	3	3	3	0	2	3	1	2	3
P01876;P01877	P01876;P01877	4;2	4;2	4;2	Ig alpha-1 chain C region;Ig alpha-2 chain C region	IGHA1;IGHA2	;	2	4	4	4	4	3	2	3	3	3	3	4	3	3	3	1	4	4	3	4	3	2	3	3	3	3	4	3	3	3	1	4	4	3	4	3	2	3	3	3	3	4
P01892;P10316;Q31612;P10321;Q95604;Q31610;P30486;Q09160;P30512;P30459;P30457;P30456;P30453;P30450;P18462;P16190;P16189;P10314;P01891	P01892;P10316;Q31612;P10321;Q95604	4;3;2;2;2;1;1;1;1;1;1;1;1;1;1;1;1;1;1	4;3;2;2;2;1;1;1;1;1;1;1;1;1;1;1;1;1;1	2;2;1;1;1;0;0;0;0;0;0;0;0;0;0;0;0;0;0	HLA class I histocompatibility antigen, A-2 alpha chain;HLA class I histocompatibility antigen, A-69 alpha chain;HLA class I histocompatibility antigen, B-73 alpha chain;HLA class I histocompatibility antigen, Cw-7 alpha chain;HLA class I histocompatibility antigen, Cw-17 alpha chain	HLA-A;HLA-B;HLA-C	;;;;	19	4	4	2	3	4	2	2	3	3	1	3	2	3	2	2	3	4	3	3	4	2	2	3	3	1	3	2	3	2	2	3	4	3	1	2	1	1	2	1	0	2
P68871;P02042	P68871;P02042	3;3	3;3	1;1	Hemoglobin subunit beta;LVV-hemorphin-7;Spinorphin;Hemoglobin subunit delta	HBB;HBD	;	2	3	3	1	1	1	1	1	1	1	1	1	1	1	1	1	2	1	1	1	1	1	1	1	1	1	1	1	1	1	1	2	1	1	0	0	0	0	0	0	0	0
P02452	P02452	2	2	2	Collagen alpha-1(I) chain	COL1A1		1	2	2	2	0	0	0	0	0	1	0	1	2	1	1	0	1	0	2	0	0	0	0	0	1	0	1	2	1	1	0	1	0	2	0	0	0	0	0	1	0	1
P02462	P02462	1	1	1	Collagen alpha-1(IV) chain;Arresten	COL4A1		1	1	1	1	0	0	0	0	0	0	0	1	0	0	0	1	1	0	1	0	0	0	0	0	0	0	1	0	0	0	1	1	0	1	0	0	0	0	0	0	0	1
P02511	P02511	2	2	2	Alpha-crystallin B chain	CRYAB		1	2	2	2	2	2	1	2	2	2	0	2	2	2	0	0	2	1	2	2	2	1	2	2	2	0	2	2	2	0	0	2	1	2	2	2	1	2	2	2	0	2
P02545	P02545	34	34	33	Prelamin-A/C;Lamin-A/C	LMNA		1	34	34	33	26	26	26	26	26	26	19	25	32	25	24	28	24	28	31	26	26	26	26	26	26	19	25	32	25	24	28	24	28	31	25	25	26	25	25	26	19	24
P02679	P02679	2	2	2	Fibrinogen gamma chain	FGG		1	2	2	2	2	1	0	0	1	1	0	2	1	1	2	0	0	1	0	2	1	0	0	1	1	0	2	1	1	2	0	0	1	0	2	1	0	0	1	1	0	2
P02751	P02751	5	5	5	Fibronectin;Anastellin;Ugl-Y1;Ugl-Y2;Ugl-Y3	FN1		1	5	5	5	1	0	1	2	2	2	0	1	4	1	1	2	0	0	5	1	0	1	2	2	2	0	1	4	1	1	2	0	0	5	1	0	1	2	2	2	0	1
P02786	P02786	1	1	1	Transferrin receptor protein 1;Transferrin receptor protein 1, serum form	TFRC		1	1	1	1	1	1	1	1	1	1	0	1	1	1	1	1	1	1	1	1	1	1	1	1	1	0	1	1	1	1	1	1	1	1	1	1	1	1	1	1	0	1
P02788	P02788	6	6	5	Lactotransferrin;Lactoferricin-H;Kaliocin-1;Lactoferroxin-A;Lactoferroxin-B;Lactoferroxin-C	LTF		1	6	6	5	6	6	3	5	5	3	2	5	3	6	3	3	3	6	6	6	6	3	5	5	3	2	5	3	6	3	3	3	6	6	5	5	2	4	5	2	1	4
P02792	P02792	2	2	2	Ferritin light chain	FTL		1	2	2	2	2	1	1	0	1	2	1	1	1	0	0	1	1	1	1	2	1	1	0	1	2	1	1	1	0	0	1	1	1	1	2	1	1	0	1	2	1	1
P02794	P02794	2	2	2	Ferritin heavy chain;Ferritin heavy chain, N-terminally processed	FTH1		1	2	2	2	1	1	1	2	1	2	0	2	2	1	0	1	1	1	2	1	1	1	2	1	2	0	2	2	1	0	1	1	1	2	1	1	1	2	1	2	0	2
P02808	P02808	2	2	2	Statherin	STATH		1	2	2	2	0	2	0	1	1	0	0	1	1	1	2	0	0	0	0	0	2	0	1	1	0	0	1	1	1	2	0	0	0	0	0	2	0	1	1	0	0	1
P02810	P02810	2	2	2	Salivary acidic proline-rich phosphoprotein 1/2;Salivary acidic proline-rich phosphoprotein 1/2;Salivary acidic proline-rich phosphoprotein 3/4;Peptide P-C	PRH1		1	2	2	2	1	1	2	2	2	1	2	1	2	1	1	2	1	2	2	1	1	2	2	2	1	2	1	2	1	1	2	1	2	2	1	1	2	2	2	1	2	1
P04040	P04040	16	16	16	Catalase	CAT		1	16	16	16	13	13	12	14	14	11	10	13	10	13	13	11	16	12	10	13	13	12	14	14	11	10	13	10	13	13	11	16	12	10	13	13	12	14	14	11	10	13
P04075	P04075	5	5	5	Fructose-bisphosphate aldolase A	ALDOA		1	5	5	5	2	2	1	3	3	1	3	2	3	2	2	1	4	2	2	2	2	1	3	3	1	3	2	3	2	2	1	4	2	2	2	2	1	3	3	1	3	2
P04080	P04080	1	1	1	Cystatin-B	CSTB		1	1	1	1	1	1	0	0	1	0	0	1	0	0	0	0	0	1	1	1	1	0	0	1	0	0	1	0	0	0	0	0	1	1	1	1	0	0	1	0	0	1
P04083	P04083	10	10	10	Annexin A1	ANXA1		1	10	10	10	8	8	7	9	6	6	7	10	9	9	8	5	10	8	10	8	8	7	9	6	6	7	10	9	9	8	5	10	8	10	8	8	7	9	6	6	7	10
P04114	P04114	2	2	2	Apolipoprotein B-100;Apolipoprotein B-48	APOB		1	2	2	2	2	0	1	1	0	2	2	2	1	1	1	2	2	1	2	2	0	1	1	0	2	2	2	1	1	1	2	2	1	2	2	0	1	1	0	2	2	2
P04259	P04259	44	1	1	Keratin, type II cytoskeletal 6B	KRT6B		1	44	1	1	40	40	37	39	40	37	35	41	39	39	41	37	40	41	39	1	1	1	1	1	1	1	1	1	1	1	1	1	1	1	1	1	1	1	1	1	1	1
P04264;CON__P04264;CON__H-INV:HIT000016045	P04264;CON__P04264	62;59;4	62;59;4	42;39;0	Keratin, type II cytoskeletal 1	KRT1	;	3	62	62	42	56	55	52	51	51	46	52	51	52	53	55	49	55	57	53	56	55	52	51	51	46	52	51	52	53	55	49	55	57	53	37	36	33	34	33	30	35	33
111964;111965;111966;111967;111968;111969;111970;111971;111972;111973;111974;111975;111976;111977;111978;111979;111980;111981;111982;111983;111984;111985;111986;111987;111988;111989;111990;111991;111992;111993;111994;111995;111996;111997;111998;111999;112000;116928;126197;126198;126199;126200;126201;126202;126203;126204;126205;126206;126207;126208;126209;126210;126211;126212;126213;126214;126215;…	841;842;843;844;845;846;847;848;849;850;851;852;853;854;855;856;857;858;859;860;861;862;863;864;865;866;867;868;869;870;871;872;873;874;875;876;877;878;879;880;881;882;883;884;885;886;887;888;889;890;891;892;893;894;895;896;897;898;899;900;4253;4254;4255;4256;4257;4258;4259;4260;4261;4262;4263;4264;4265;4266;4267;4268;4269;4270;4271;4272;4273;4274;4275;4276;4277;4278;4279;4280;4281;4282;4283;4284…
0;70871;70872;70873;70874;70875;70876;70877;70878;70879;70880;70881;70882;70883;70884;70885;70886;70887;70888;70889;70890;70891;70892;70893;70894;70895;70896;70897;70898;70899;70900;70901;70902;70903;70904;70905;70906;70907;70908;70909;70910;70911;70912;70913;70914;70915;70916;70917;70918;70919;70920;70921;70922;70923;70924;70925;70926;70927;70928;70929;70930;70931;70932;70933;70934;70935;70936;7…	873;896;4280;4286;10431;11393;16238;16456;19464;19595;20550;21251;22166;23360;29987;29996;30780;34878;39437;40085;40890;41890;41898;46297;46652;46883;48616;48643;51727;53339;53411;53493;53551;55347;56304;60188;63280;63290;64251;64253;64666;65618;65688;65740;66207;66332;66865;66942;67157;67170;67176;70796;70935;71820;72439;72489;75933;81914;82814;82870;82898;83106	7;134;135;136;137	259;262;296;469;493
P04279	P04279	3	3	2	Semenogelin-1;Alpha-inhibin-92;Alpha-inhibin-31;Seminal basic protein	SEMG1		1	3	3	2	3	3	2	3	2	2	0	3	2	3	2	1	2	3	2	3	3	2	3	2	2	0	3	2	3	2	1	2	3	2	2	2	1	2	1	1	0	2
P04350	P04350	18	2	0	Tubulin beta-4A chain	TUBB4A		1	18	2	0	16	16	9	18	12	11	9	16	12	15	13	11	16	17	14	1	2	0	2	1	1	1	2	1	2	2	2	2	2	2	0	0	0	0	0	0	0	0
P04406;O14556	P04406	10;1	10;1	10;1	Glyceraldehyde-3-phosphate dehydrogenase	GAPDH		2	10	10	10	8	9	7	10	8	8	7	10	9	10	10	7	10	9	7	8	9	7	10	8	8	7	10	9	10	10	7	10	9	7	8	9	7	10	8	8	7	10
P04745;P19961;P04746;CON__Q3MHH8	P04745;P19961;P04746	4;2;2;1	4;2;2;1	4;2;2;1	Alpha-amylase 1;Alpha-amylase 2B;Pancreatic alpha-amylase	AMY1A;AMY2B;AMY2A	;;	4	4	4	4	4	4	3	4	4	1	1	4	2	4	4	2	4	4	2	4	4	3	4	4	1	1	4	2	4	4	2	4	4	2	4	4	3	4	4	1	1	4
P04792	P04792	11	11	11	Heat shock protein beta-1	HSPB1		1	11	11	11	8	9	9	10	9	10	10	9	8	8	8	8	10	8	11	8	9	9	10	9	10	10	9	8	8	8	8	10	8	11	8	9	9	10	9	10	10	9
P04843	P04843	10	10	10	Dolichyl-diphosphooligosaccharide--protein glycosyltransferase subunit 1	RPN1		1	10	10	10	5	9	4	7	5	5	2	7	4	5	5	5	7	5	6	5	9	4	7	5	5	2	7	4	5	5	5	7	5	6	5	9	4	7	5	5	2	7
P04844	P04844	7	7	7	Dolichyl-diphosphooligosaccharide--protein glycosyltransferase subunit 2	RPN2		1	7	7	7	6	6	3	6	5	5	3	7	5	5	3	4	7	6	7	6	6	3	6	5	5	3	7	5	5	3	4	7	6	7	6	6	3	6	5	5	3	7
P04899;P63096;P11488;P09471;P19087;A8MTJ3;P38405;P63092;Q5JWF2	P04899;P63096	6;3;2;2;2;2;1;1;1	6;3;2;2;2;2;1;1;1	3;0;0;0;0;0;0;0;0	Guanine nucleotide-binding protein G(i) subunit alpha-2;Guanine nucleotide-binding protein G(i) subunit alpha-1	GNAI2;GNAI1	;	9	6	6	3	4	5	3	4	4	3	3	5	6	4	4	4	6	5	5	4	5	3	4	4	3	3	5	6	4	4	4	6	5	5	1	2	1	2	1	1	1	2
Q99878;Q96KK5;Q9BTM1;Q16777;Q93077;Q7L7L0;Q6FI13;P20671;P0C0S8;P04908;Q71UI9;P0C0S5;Q96QV6;P16104;Q8IUE6	Q99878;Q96KK5;Q9BTM1;Q16777;Q93077;Q7L7L0;Q6FI13;P20671;P0C0S8;P04908;Q71UI9;P0C0S5;Q96QV6;P16104	3;3;3;3;3;3;3;3;3;3;2;2;2;2;1	3;3;3;3;3;3;3;3;3;3;2;2;2;2;1	3;3;3;3;3;3;3;3;3;3;2;2;2;2;1	Histone H2A type 1-J;Histone H2A type 1-H;Histone H2A.J;Histone H2A type 2-C;Histone H2A type 1-C;Histone H2A type 3;Histone H2A type 2-A;Histone H2A type 1-D;Histone H2A type 1;Histone H2A type 1-B/E;Histone H2A.V;Histone H2A.Z;Histone H2A type 1-A;Histone H2AX	HIST1H2AJ;HIST1H2AH;H2AFJ;HIST2H2AC;HIST1H2AC;HIST3H2A;HIST2H2AA3;HIST1H2AD;HIST1H2AG;HIST1H2AB;H2AFV;H2AFZ;HIST1H2AA;H2AFX	;;;;;;;;;;;;;	15	3	3	3	3	2	3	3	2	3	3	3	3	3	3	2	3	3	2	3	2	3	3	2	3	3	3	3	3	3	2	3	3	2	3	2	3	3	2	3	3	3
P13637;P50993;P05023;P20648	P13637;P50993;P05023;P20648	2;2;2;1	2;2;2;1	2;2;2;1	Sodium/potassium-transporting ATPase subunit alpha-3;Sodium/potassium-transporting ATPase subunit alpha-2;Sodium/potassium-transporting ATPase subunit alpha-1;Potassium-transporting ATPase alpha chain 1	ATP1A3;ATP1A2;ATP1A1;ATP4A	;;;	4	2	2	2	0	2	0	2	0	1	0	2	1	1	0	1	2	1	1	0	2	0	2	0	1	0	2	1	1	0	1	2	1	1	0	2	0	2	0	1	0	2
P05089	P05089	11	11	11	Arginase-1	ARG1		1	11	11	11	10	10	8	10	9	7	9	9	8	9	8	8	9	10	9	10	10	8	10	9	7	9	9	8	9	8	8	9	10	9	10	10	8	10	9	7	9	9
P05090	P05090	6	6	6	Apolipoprotein D	APOD		1	6	6	6	5	3	2	4	5	2	1	4	2	4	5	1	5	5	1	5	3	2	4	5	2	1	4	2	4	5	1	5	5	1	5	3	2	4	5	2	1	4
P05091	P05091	2	2	2	Aldehyde dehydrogenase, mitochondrial	ALDH2		1	2	2	2	0	2	0	1	1	0	0	0	0	1	1	0	2	1	0	0	2	0	1	1	0	0	0	0	1	1	0	2	1	0	0	2	0	1	1	0	0	0
P05109	P05109	4	4	4	Protein S100-A8;Protein S100-A8, N-terminally processed	S100A8		1	4	4	4	4	4	4	4	4	3	2	4	4	4	4	3	4	4	3	4	4	4	4	4	3	2	4	4	4	4	3	4	4	3	4	4	4	4	4	3	2	4
P05120	P05120	2	2	2	Plasminogen activator inhibitor 2	SERPINB2		1	2	2	2	2	2	2	1	2	2	1	2	2	1	2	1	2	2	2	2	2	2	1	2	2	1	2	2	1	2	1	2	2	2	2	2	2	1	2	2	1	2
P05121	P05121	2	2	2	Plasminogen activator inhibitor 1	SERPINE1		1	2	2	2	1	1	1	0	1	1	0	1	2	1	0	0	1	1	2	1	1	1	0	1	1	0	1	2	1	0	0	1	1	2	1	1	1	0	1	1	0	1
P05141	P05141	10	10	3	ADP/ATP translocase 2;ADP/ATP translocase 2, N-terminally processed	SLC25A5		1	10	10	3	9	9	9	7	8	9	8	9	9	8	8	7	9	10	7	9	9	9	7	8	9	8	9	9	8	8	7	9	10	7	3	2	2	1	2	3	2	3
P05386	P05386	2	2	2	60S acidic ribosomal protein P1	RPLP1		1	2	2	2	2	2	1	2	2	2	1	2	2	2	1	2	2	2	2	2	2	1	2	2	2	1	2	2	2	1	2	2	2	2	2	2	1	2	2	2	1	2
P05387	P05387	7	7	7	60S acidic ribosomal protein P2	RPLP2		1	7	7	7	6	6	6	5	6	6	4	6	7	6	5	6	6	6	6	6	6	6	5	6	6	4	6	7	6	5	6	6	6	6	6	6	6	5	6	6	4	6
P05388;Q8NHW5	P05388;Q8NHW5	8;5	8;5	8;5	60S acidic ribosomal protein P0;60S acidic ribosomal protein P0-like	RPLP0;RPLP0P6	;	2	8	8	8	7	7	6	7	6	7	2	6	8	6	4	7	5	6	8	7	7	6	7	6	7	2	6	8	6	4	7	5	6	8	7	7	6	7	6	7	2	6
P05783;CON__H-INV:HIT000015463;CON__Q92764;Q92764	P05783	20;2;2;2	19;2;1;1	12;2;0;0	Keratin, type I cytoskeletal 18	KRT18		4	20	19	12	12	4	13	7	3	17	1	4	19	5	5	17	6	4	20	11	3	13	6	2	16	1	4	18	4	5	17	5	3	19	6	1	8	3	1	11	0	2
P05976;P08590	P05976;P08590	1;1	1;1	1;1	Myosin light chain 1/3, skeletal muscle isoform;Myosin light chain 3	MYL1;MYL3	;	2	1	1	1	1	1	1	1	1	1	1	1	1	1	1	1	1	1	1	1	1	1	1	1	1	1	1	1	1	1	1	1	1	1	1	1	1	1	1	1	1	1
P06213	P06213	15	13	13	Insulin receptor;Insulin receptor subunit alpha;Insulin receptor subunit beta	INSR		1	15	13	13	10	7	4	11	7	10	3	13	9	9	9	7	10	10	12	8	5	2	9	5	8	3	11	7	7	7	5	8	8	10	8	5	2	9	5	8	3	11
P06241;P06239;P09769	P06241	16;1;1	9;0;0	9;0;0	Tyrosine-protein kinase Fyn	FYN		3	16	9	9	12	12	12	10	9	12	7	12	13	12	8	12	13	12	12	6	7	7	5	5	7	3	6	7	6	3	7	6	6	6	6	7	7	5	5	7	3	6
P06396;CON__Q3SX14	P06396;CON__Q3SX14	7;6	7;6	7;6	Gelsolin	GSN	;	2	7	7	7	3	3	5	5	5	5	3	3	2	4	3	4	3	3	5	3	3	5	5	5	5	3	3	2	4	3	4	3	3	5	3	3	5	5	5	5	3	3
P06454	P06454	3	3	3	Prothymosin alpha;Prothymosin alpha, N-terminally processed;Thymosin alpha-1	PTMA		1	3	3	3	3	3	3	3	3	3	0	3	3	3	3	3	2	3	2	3	3	3	3	3	3	0	3	3	3	3	3	2	3	2	3	3	3	3	3	3	0	3
P06493	P06493	13	11	11	Cyclin-dependent kinase 1	CDK1		1	13	11	11	12	13	9	12	9	7	2	13	10	12	9	9	5	13	11	10	11	8	10	7	6	1	11	8	10	8	8	4	11	10	10	11	8	10	7	6	1	11
P06576	P06576	13	13	13	ATP synthase subunit beta, mitochondrial	ATP5B		1	13	13	13	12	11	7	12	11	9	8	10	10	11	10	9	12	10	9	12	11	7	12	11	9	8	10	10	11	10	9	12	10	9	12	11	7	12	11	9	8	10
P06702	P06702	6	6	6	Protein S100-A9	S100A9		1	6	6	6	5	4	4	5	4	4	5	4	4	6	4	4	5	5	5	5	4	4	5	4	4	5	4	4	6	4	4	5	5	5	5	4	4	5	4	4	5	4
P06703	P06703	2	2	2	Protein S100-A6	S100A6		1	2	2	2	2	2	1	2	2	1	1	2	2	2	1	2	2	2	2	2	2	1	2	2	1	1	2	2	2	1	2	2	2	2	2	2	1	2	2	1	1	2
P06733;P13929;P09104	P06733	10;1;1	10;1;1	10;1;1	Alpha-enolase	ENO1		3	10	10	10	5	6	4	5	7	2	4	4	6	4	4	3	5	7	4	5	6	4	5	7	2	4	4	6	4	4	3	5	7	4	5	6	4	5	7	2	4	4
P06746	P06746	1	1	1	DNA polymerase beta	POLB		1	1	1	1	0	0	0	0	0	0	0	0	0	1	0	0	0	0	0	0	0	0	0	0	0	0	0	0	1	0	0	0	0	0	0	0	0	0	0	0	0	0
P06748	P06748	7	7	7	Nucleophosmin	NPM1		1	7	7	7	5	6	6	6	7	6	1	5	6	6	7	6	6	6	7	5	6	6	6	7	6	1	5	6	6	7	6	6	6	7	5	6	6	6	7	6	1	5
P06753;P09493	P06753	4;1	3;0	3;0	Tropomyosin alpha-3 chain	TPM3		2	4	3	3	3	2	2	3	3	2	0	3	3	3	3	1	1	4	4	2	1	1	2	2	1	0	2	2	2	2	1	1	3	3	2	1	1	2	2	1	0	2
P07093	P07093	2	2	2	Glia-derived nexin	SERPINE2		1	2	2	2	1	1	1	1	1	1	1	1	1	1	1	1	1	1	2	1	1	1	1	1	1	1	1	1	1	1	1	1	1	2	1	1	1	1	1	1	1	1
P07195	P07195	4	3	3	L-lactate dehydrogenase B chain	LDHB		1	4	3	3	2	2	2	3	2	2	1	2	1	3	2	2	4	3	3	2	2	1	3	1	2	1	2	1	3	2	2	3	3	2	2	2	1	3	1	2	1	2
P07203	P07203	2	2	2	Glutathione peroxidase 1	GPX1		1	2	2	2	0	1	0	1	0	0	0	1	0	0	0	0	0	0	2	0	1	0	1	0	0	0	1	0	0	0	0	0	0	2	0	1	0	1	0	0	0	1
P07237	P07237	13	13	13	Protein disulfide-isomerase	P4HB		1	13	13	13	9	10	10	12	12	8	6	12	12	9	9	8	11	12	11	9	10	10	12	12	8	6	12	12	9	9	8	11	12	11	9	10	10	12	12	8	6	12
P07332	P07332	8	6	6	Tyrosine-protein kinase Fes/Fps	FES		1	8	6	6	8	7	3	8	7	3	1	8	8	8	5	6	7	8	7	6	5	2	6	5	2	1	6	6	6	3	4	5	6	5	6	5	2	6	5	2	1	6
P07339	P07339	8	8	8	Cathepsin D;Cathepsin D light chain;Cathepsin D heavy chain	CTSD		1	8	8	8	7	8	8	8	8	8	5	8	8	7	8	8	7	8	8	7	8	8	8	8	8	5	8	8	7	8	8	7	8	8	7	8	8	8	8	8	5	8
P07355;A6NMY6	P07355;A6NMY6	18;13	18;13	18;13	Annexin A2;Putative annexin A2-like protein	ANXA2;ANXA2P2	;	2	18	18	18	15	15	13	17	15	13	12	14	17	14	15	11	17	15	18	15	15	13	17	15	13	12	14	17	14	15	11	17	15	18	15	15	13	17	15	13	12	14
P07384	P07384	8	8	8	Calpain-1 catalytic subunit	CAPN1		1	8	8	8	4	5	5	6	6	6	0	7	5	5	3	2	3	7	8	4	5	5	6	6	6	0	7	5	5	3	2	3	7	8	4	5	5	6	6	6	0	7
P07437;A6NNZ2;CON__ENSEMBL:ENSBTAP00000025008;Q9H4B7	P07437	20;6;3;3	5;0;0;0	4;0;0;0	Tubulin beta chain	TUBB		4	20	5	4	19	19	15	20	16	15	13	19	16	17	15	15	18	20	18	5	5	5	5	5	5	5	5	5	5	5	5	5	5	5	4	4	4	4	4	4	4	4
P07476	P07476	4	4	4	Involucrin	IVL		1	4	4	4	3	3	3	3	3	3	1	3	3	3	2	3	3	2	3	3	3	3	3	3	3	1	3	3	3	2	3	3	2	3	3	3	3	3	3	3	1	3
P07686	P07686	1	1	1	Beta-hexosaminidase subunit beta;Beta-hexosaminidase subunit beta chain B;Beta-hexosaminidase subunit beta chain A	HEXB		1	1	1	1	0	0	0	1	0	0	0	0	0	0	0	0	1	0	0	0	0	0	1	0	0	0	0	0	0	0	0	1	0	0	0	0	0	1	0	0	0	0
P07737;CON__P02584	P07737	6;1	6;1	6;1	Profilin-1	PFN1		2	6	6	6	4	5	4	5	5	3	3	5	5	3	4	4	3	3	5	4	5	4	5	5	3	3	5	5	3	4	4	3	3	5	4	5	4	5	5	3	3	5
P07741	P07741	7	7	7	Adenine phosphoribosyltransferase	APRT		1	7	7	7	7	7	6	7	7	5	3	7	7	7	5	7	7	7	7	7	7	6	7	7	5	3	7	7	7	5	7	7	7	7	7	7	6	7	7	5	3	7
P07814	P07814	6	6	6	Bifunctional glutamate/proline--tRNA ligase;Glutamate--tRNA ligase;Proline--tRNA ligase	EPRS		1	6	6	6	6	5	4	6	3	3	1	6	5	5	0	2	2	5	4	6	5	4	6	3	3	1	6	5	5	0	2	2	5	4	6	5	4	6	3	3	1	6
P07858	P07858	2	2	2	Cathepsin B;Cathepsin B light chain;Cathepsin B heavy chain	CTSB		1	2	2	2	2	2	0	2	2	1	0	2	2	2	1	1	1	2	2	2	2	0	2	2	1	0	2	2	2	1	1	1	2	2	2	2	0	2	2	1	0	2
P07900;Q14568;Q58FF6;Q58FG0	P07900	13;4;2;1	7;2;0;0	7;2;0;0	Heat shock protein HSP 90-alpha	HSP90AA1		4	13	7	7	11	11	6	11	9	8	7	8	8	10	9	10	8	11	9	5	5	2	5	3	3	2	4	3	4	3	4	4	5	3	5	5	2	5	3	3	2	4
P07910;P0DMR1;O60812;B7ZW38;B2RXH8	P07910;P0DMR1;O60812;B7ZW38;B2RXH8	6;3;3;3;3	6;3;3;3;3	6;3;3;3;3	Heterogeneous nuclear ribonucleoproteins C1/C2;Heterogeneous nuclear ribonucleoprotein C-like 4;Heterogeneous nuclear ribonucleoprotein C-like 1;Heterogeneous nuclear ribonucleoprotein C-like 3;Heterogeneous nuclear ribonucleoprotein C-like 2	HNRNPC;HNRNPCL4;HNRNPCL1;HNRNPCL3;HNRNPCL2	;;;;	5	6	6	6	6	6	6	5	6	6	2	6	5	6	6	4	5	6	5	6	6	6	5	6	6	2	6	5	6	6	4	5	6	5	6	6	6	5	6	6	2	6
P07942	P07942	1	1	1	Laminin subunit beta-1	LAMB1		1	1	1	1	0	0	0	0	0	0	0	0	0	0	0	0	1	0	1	0	0	0	0	0	0	0	0	0	0	0	0	1	0	1	0	0	0	0	0	0	0	0
P07947	P07947	24	24	12	Tyrosine-protein kinase Yes	YES1		1	24	24	12	20	19	19	19	15	17	17	21	21	20	16	19	22	20	20	20	19	19	19	15	17	17	21	21	20	16	19	22	20	20	9	10	11	11	9	10	10	11
P07948;P08631	P07948	16;3	14;1	14;1	Tyrosine-protein kinase Lyn	LYN		2	16	14	14	14	11	9	12	9	9	8	14	13	14	7	9	12	14	13	12	10	7	11	8	8	6	13	12	12	6	7	10	12	11	12	10	7	11	8	8	6	13
P07996;CON__Q28194	P07996;CON__Q28194	8;6	8;6	8;6	Thrombospondin-1	THBS1	;	2	8	8	8	1	2	2	0	2	1	4	3	3	2	2	6	6	2	7	1	2	2	0	2	1	4	3	3	2	2	6	6	2	7	1	2	2	0	2	1	4	3
P08069	P08069	17	17	15	Insulin-like growth factor 1 receptor;Insulin-like growth factor 1 receptor alpha chain;Insulin-like growth factor 1 receptor beta chain	IGF1R		1	17	17	15	13	15	12	13	12	10	5	15	13	11	10	10	11	15	14	13	15	12	13	12	10	5	15	13	11	10	10	11	15	14	11	13	10	11	10	8	5	13
P08123	P08123	2	2	2	Collagen alpha-2(I) chain	COL1A2		1	2	2	2	0	0	0	0	0	0	0	0	1	0	0	0	0	0	2	0	0	0	0	0	0	0	0	1	0	0	0	0	0	2	0	0	0	0	0	0	0	0
P08133	P08133	13	13	13	Annexin A6	ANXA6		1	13	13	13	9	11	4	8	12	3	2	11	9	7	5	5	7	11	10	9	11	4	8	12	3	2	11	9	7	5	5	7	11	10	9	11	4	8	12	3	2	11
P08195	P08195	2	2	2	4F2 cell-surface antigen heavy chain	SLC3A2		1	2	2	2	1	2	1	1	1	1	0	1	1	2	1	1	2	1	1	1	2	1	1	1	1	0	1	1	2	1	1	2	1	1	1	2	1	1	1	1	0	1
P08238;Q58FF8;Q58FF7	P08238	14;3;3	13;3;3	7;1;1	Heat shock protein HSP 90-beta	HSP90AB1		3	14	13	7	11	11	7	10	11	9	9	9	8	10	10	8	9	12	10	11	11	7	10	11	9	8	9	8	10	10	8	8	12	10	5	5	3	4	5	4	3	5
P08670;P17661;P41219;P14136	P08670	73;6;4;2	73;6;4;2	69;3;2;1	Vimentin	VIM		4	73	73	69	52	37	53	44	35	58	38	37	71	41	34	56	40	37	64	52	37	53	44	35	58	38	37	71	41	34	56	40	37	64	48	33	49	40	31	54	35	33
P08708	P08708	6	6	6	40S ribosomal protein S17	RPS17		1	6	6	6	4	4	5	5	5	5	2	5	6	5	3	4	5	5	5	4	4	5	5	5	5	2	5	6	5	3	4	5	5	5	4	4	5	5	5	5	2	5
P08754	P08754	4	1	1	Guanine nucleotide-binding protein G(k) subunit alpha	GNAI3		1	4	1	1	3	3	2	2	3	2	2	3	3	2	2	3	3	3	4	0	0	0	0	0	0	0	0	0	0	0	0	0	0	1	0	0	0	0	0	0	0	0
P08758	P08758	7	7	7	Annexin A5	ANXA5		1	7	7	7	6	6	4	5	6	5	3	6	6	5	5	5	4	7	7	6	6	4	5	6	5	3	6	6	5	5	5	4	7	7	6	6	4	5	6	5	3	6
P08865	P08865	6	6	6	40S ribosomal protein SA	RPSA		1	6	6	6	3	4	4	4	3	2	2	3	5	3	4	4	3	3	5	3	4	4	4	3	2	2	3	5	3	4	4	3	3	5	3	4	4	4	3	2	2	3
P08962	P08962	1	1	1	CD63 antigen	CD63		1	1	1	1	1	1	0	1	1	1	0	1	1	1	0	1	1	1	1	1	1	0	1	1	1	0	1	1	1	0	1	1	1	1	1	1	0	1	1	1	0	1
P09110	P09110	2	2	2	3-ketoacyl-CoA thiolase, peroxisomal	ACAA1		1	2	2	2	1	1	1	2	2	2	2	2	2	2	0	1	2	1	2	1	1	1	2	2	2	2	2	2	2	0	1	2	1	2	1	1	1	2	2	2	2	2
P09211	P09211	4	4	4	Glutathione S-transferase P	GSTP1		1	4	4	4	3	4	2	4	3	1	3	4	1	4	3	2	4	2	3	3	4	2	4	3	1	3	4	1	4	3	2	4	2	3	3	4	2	4	3	1	3	4
P09382	P09382	5	5	5	Galectin-1	LGALS1		1	5	5	5	4	4	3	5	4	4	2	4	4	4	4	4	4	4	5	4	4	3	5	4	4	2	4	4	4	4	4	4	4	5	4	4	3	5	4	4	2	4
P09496	P09496	4	4	4	Clathrin light chain A	CLTA		1	4	4	4	4	4	3	4	4	4	3	3	4	4	3	4	3	3	3	4	4	3	4	4	4	3	3	4	4	3	4	3	3	3	4	4	3	4	4	4	3	3
P09497	P09497	3	3	3	Clathrin light chain B	CLTB		1	3	3	3	3	2	3	3	3	3	2	3	3	3	2	3	3	3	3	3	2	3	3	3	3	2	3	3	3	2	3	3	3	3	3	2	3	3	3	3	2	3
P09543	P09543	2	2	2	2,3-cyclic-nucleotide 3-phosphodiesterase	CNP		1	2	2	2	0	0	1	1	0	0	0	2	2	1	0	1	1	0	1	0	0	1	1	0	0	0	2	2	1	0	1	1	0	1	0	0	1	1	0	0	0	2
P09619	P09619	23	22	22	Platelet-derived growth factor receptor beta	PDGFRB		1	23	22	22	19	20	18	19	16	19	10	21	20	21	15	19	20	21	21	18	19	17	18	15	18	10	20	19	20	14	18	19	20	20	18	19	17	18	15	18	10	20
P09651;Q32P51	P09651;Q32P51	16;10	15;9	14;8	Heterogeneous nuclear ribonucleoprotein A1;Heterogeneous nuclear ribonucleoprotein A1, N-terminally processed;Heterogeneous nuclear ribonucleoprotein A1-like 2	HNRNPA1;HNRNPA1L2	;	2	16	15	14	11	11	12	10	11	11	4	10	15	11	10	13	10	11	10	10	10	11	9	11	10	4	10	14	10	10	12	9	10	9	9	9	10	8	10	9	4	9
P09668	P09668	2	2	2	Pro-cathepsin H;Cathepsin H mini chain;Cathepsin H;Cathepsin H heavy chain;Cathepsin H light chain	CTSH		1	2	2	2	1	1	1	0	1	1	0	1	1	0	1	1	2	2	1	1	1	1	0	1	1	0	1	1	0	1	1	2	2	1	1	1	1	0	1	1	0	1
P0C221	P0C221	1	1	1	Coiled-coil domain-containing protein 175	CCDC175		1	1	1	1	1	1	1	1	1	1	0	1	1	1	0	1	1	1	1	1	1	1	1	1	1	0	1	1	1	0	1	1	1	1	1	1	1	1	1	1	0	1
P0CG06;P0CG05;P0CG04;P0CF74;B9A064	P0CG06;P0CG05;P0CG04;P0CF74;B9A064	2;2;1;1;1	2;2;1;1;1	2;2;1;1;1	Ig lambda-3 chain C regions;Ig lambda-2 chain C regions;Ig lambda-1 chain C regions;Ig lambda-6 chain C region;Immunoglobulin lambda-like polypeptide 5	IGLC3;IGLC2;IGLC1;IGLC6;IGLL5	;;;;	5	2	2	2	2	2	1	2	2	0	0	2	2	2	2	2	2	2	1	2	2	1	2	2	0	0	2	2	2	2	2	2	2	1	2	2	1	2	2	0	0	2
P62987;P62979;P0CG47;P0CG48	P62987;P62979;P0CG47;P0CG48	4;4;4;4	4;4;4;4	4;4;4;4	Ubiquitin-60S ribosomal protein L40;Ubiquitin;60S ribosomal protein L40;Ubiquitin-40S ribosomal protein S27a;Ubiquitin;40S ribosomal protein S27a;Polyubiquitin-B;Ubiquitin;Polyubiquitin-C;Ubiquitin	UBA52;RPS27A;UBB;UBC	;;;	4	4	4	4	3	3	3	3	3	3	3	3	3	3	3	3	3	3	4	3	3	3	3	3	3	3	3	3	3	3	3	3	3	4	3	3	3	3	3	3	3	3
P0CW20;P0CW19	P0CW20;P0CW19	1;1	1;1	1;1	LIM and senescent cell antigen-like-containing domain protein 3-like;LIM and senescent cell antigen-like-containing domain protein 3	LIMS3L;LIMS3	;	2	1	1	1	1	1	0	1	1	0	0	1	1	1	0	0	1	1	0	1	1	0	1	1	0	0	1	1	1	0	0	1	1	0	1	1	0	1	1	0	0	1
P0DMV9;P0DMV8	P0DMV9;P0DMV8	13;13	12;12	7;7	Heat shock 70 kDa protein 1B;Heat shock 70 kDa protein 1A	HSPA1B;HSPA1A	;	2	13	12	7	8	10	9	9	9	7	4	10	12	6	3	9	7	11	10	7	9	8	8	8	6	3	9	11	5	2	8	6	10	9	5	6	5	6	6	3	2	6
P0DN76;Q01081	P0DN76;Q01081	2;2	2;2	2;2	Splicing factor U2AF 35 kDa subunit	U2AF1	;	2	2	2	2	2	1	1	2	2	2	0	2	1	2	2	2	0	2	0	2	1	1	2	2	2	0	2	1	2	2	2	0	2	0	2	1	1	2	2	2	0	2
P10301	P10301	4	4	2	Ras-related protein R-Ras	RRAS		1	4	4	2	3	3	2	3	2	2	1	3	3	3	2	4	3	4	4	3	3	2	3	2	2	1	3	3	3	2	4	3	4	4	1	1	0	1	0	1	0	1
P18465;P10319;Q95365;Q29940;Q29836;Q29718;Q04826;P30685;P30498;P30495;P30493;P30492;P30491;P30490;P30488;P30487;P30485;P30484;P30483;P30481;P30480;P30479;P30475;P30466;P30464;P30462;P30461;P30460;P18464;P18463;P03989;P01893;P01889;P30455;P30447;P30443;P16188;P13746;P05534;P04439;Q9TNN7;Q29963;Q29960;Q07000;P30508;P30505;P30501;P17693;P13747;Q29865;P30510;P30504;P04222	P18465;P10319;Q95365;Q29940;Q29836;Q29718;Q04826;P30685;P30498;P30495;P30493;P30492;P30491;P30490;P30488;P30487;P30485;P30484;P30483;P30481;P30480;P30479;P30475;P30466;P30464;P30462;P30461;P30460;P18464;P18463;P03989;P01893;P01889;P30455;P30447;P30443;P16188;P13746;P05534;P04439;Q9TNN7;Q29963;Q29960;Q07000;P30508;P30505;P30501	3;3;2;2;2;2;2;2;2;2;2;2;2;2;2;2;2;2;2;2;2;2;2;2;2;2;2;2;2;2;2;2;2;2;2;2;2;2;2;2;2;2;2;2;2;2;2;1;1;1;1;1;1	1;1;1;1;1;1;1;1;1;1;1;1;1;1;1;1;1;1;1;1;1;1;1;1;1;1;1;1;1;1;1;1;1;1;1;1;1;1;1;1;1;1;1;1;1;1;1;1;1;1;1;1;1	1;1;1;1;1;1;1;1;1;1;1;1;1;1;1;1;1;1;1;1;1;1;1;1;1;1;1;1;1;1;1;1;1;1;1;1;1;1;1;1;1;1;1;1;1;1;1;1;1;1;1;1;1	HLA class I histocompatibility antigen, B-57 alpha chain;HLA class I histocompatibility antigen, B-58 alpha chain;HLA class I histocompatibility antigen, B-38 alpha chain;HLA class I histocompatibility antigen, B-59 alpha chain;HLA class I histocompatibility antigen, B-67 alpha chain;HLA class I histocompatibility antigen, B-82 alpha chain;HLA class I histocompatibility antigen, B-40 alpha chain;…	HLA-B;HLA-H;HLA-A;HLA-C	;;;;;;;;;;;;;;;;;;;;;;;;;;;;;;;;;;;;;;;;;;;;;;	53	3	1	1	3	3	1	2	2	2	1	2	1	2	2	1	3	3	2	1	1	0	1	1	0	0	1	0	1	1	0	1	1	1	1	1	0	1	1	0	0	1
P10515	P10515	1	1	1	Dihydrolipoyllysine-residue acetyltransferase component of pyruvate dehydrogenase complex, mitochondrial	DLAT		1	1	1	1	1	1	1	1	0	1	1	0	1	0	0	1	1	0	0	1	1	1	1	0	1	1	0	1	0	0	1	1	0	0	1	1	1	1	0	1	1	0
P10599	P10599	4	4	4	Thioredoxin	TXN		1	4	4	4	3	3	3	4	3	3	3	2	2	4	2	3	3	3	4	3	3	3	4	3	3	3	2	2	4	2	3	3	3	4	3	3	3	4	3	3	3	2
P10606	P10606	2	2	2	Cytochrome c oxidase subunit 5B, mitochondrial	COX5B		1	2	2	2	1	1	1	2	0	1	0	1	1	1	1	1	2	1	2	1	1	1	2	0	1	0	1	1	1	1	1	2	1	2	1	1	1	2	0	1	0	1
P10619	P10619	6	6	6	Lysosomal protective protein;Lysosomal protective protein 32 kDa chain;Lysosomal protective protein 20 kDa chain	CTSA		1	6	6	6	4	3	5	3	2	5	3	2	6	1	2	5	4	2	5	4	3	5	3	2	5	3	2	6	1	2	5	4	2	5	4	3	5	3	2	5	3	2
P10620	P10620	2	2	2	Microsomal glutathione S-transferase 1	MGST1		1	2	2	2	1	1	0	1	0	1	2	1	0	0	0	1	2	1	1	1	1	0	1	0	1	2	1	0	0	0	1	2	1	1	1	1	0	1	0	1	2	1
P10809	P10809	12	12	12	60 kDa heat shock protein, mitochondrial	HSPD1		1	12	12	12	6	7	3	11	6	6	4	9	7	10	9	6	10	7	8	6	7	3	11	6	6	4	9	7	10	9	6	10	7	8	6	7	3	11	6	6	4	9
P10909	P10909	2	2	2	Clusterin;Clusterin beta chain;Clusterin alpha chain	CLU		1	2	2	2	1	2	0	0	2	0	0	2	1	1	1	0	0	2	1	1	2	0	0	2	0	0	2	1	1	1	0	0	2	1	1	2	0	0	2	0	0	2
P11021	P11021	22	22	21	78 kDa glucose-regulated protein	HSPA5		1	22	22	21	16	16	14	16	15	13	13	17	19	16	15	15	16	15	16	16	16	14	16	15	13	13	17	19	16	15	15	16	15	16	15	15	13	15	14	12	12	16
P11142	P11142	19	18	13	Heat shock cognate 71 kDa protein	HSPA8		1	19	18	13	15	13	12	14	14	14	9	15	19	14	13	14	14	12	16	14	12	11	13	13	13	8	14	18	13	12	13	13	11	15	10	8	7	9	9	9	5	10
P11166	P11166	3	3	3	Solute carrier family 2, facilitated glucose transporter member 1	SLC2A1		1	3	3	3	2	2	2	2	2	2	1	2	2	2	1	2	1	2	2	2	2	2	2	2	2	1	2	2	2	1	2	1	2	2	2	2	2	2	2	2	1	2
P11279	P11279	2	2	2	Lysosome-associated membrane glycoprotein 1	LAMP1		1	2	2	2	2	2	2	2	2	1	1	2	2	2	2	1	2	2	1	2	2	2	2	2	1	1	2	2	2	2	1	2	2	1	2	2	2	2	2	1	1	2
P11362;P22455;P22607;P21802	P11362	7;2;2;1	7;2;2;1	7;2;2;1	Fibroblast growth factor receptor 1	FGFR1		4	7	7	7	7	4	2	3	3	1	2	7	6	7	3	6	6	7	6	7	4	2	3	3	1	2	7	6	7	3	6	6	7	6	7	4	2	3	3	1	2	7
P11802;Q96Q40	P11802	11;1	10;0	10;0	Cyclin-dependent kinase 4	CDK4		2	11	10	10	11	10	5	11	9	7	4	11	10	10	9	7	9	10	9	10	9	4	10	8	6	3	10	9	9	8	6	8	9	8	10	9	4	10	8	6	3	10
P11940;Q9H361;Q4VXU2;Q5JQF8	P11940	7;3;2;1	7;3;2;1	3;2;1;1	Polyadenylate-binding protein 1	PABPC1		4	7	7	3	3	5	4	5	3	5	1	3	6	4	2	5	3	3	6	3	5	4	5	3	5	1	3	6	4	2	5	3	3	6	3	3	2	3	3	3	1	3
P12035;CON__P12035	P12035;CON__P12035	22;20	3;3	3;3	Keratin, type II cytoskeletal 3	KRT3	;	2	22	3	3	20	20	16	17	18	12	11	20	16	19	19	14	18	19	17	2	2	2	2	2	0	0	2	2	2	2	1	1	2	2	2	2	2	2	2	0	0	2
P12111	P12111	15	15	15	Collagen alpha-3(VI) chain	COL6A3		1	15	15	15	3	2	5	3	3	3	5	6	9	1	2	7	9	5	12	3	2	5	3	3	3	5	6	9	1	2	7	9	5	12	3	2	5	3	3	3	5	6
P12236;P12235	P12236;P12235	9;6	2;1	2;1	ADP/ATP translocase 3;ADP/ATP translocase 3, N-terminally processed;ADP/ATP translocase 1	SLC25A6;SLC25A4	;	2	9	2	2	7	8	9	7	7	6	8	7	7	7	8	7	8	8	7	1	1	2	1	1	0	2	1	1	1	1	1	1	1	2	1	1	2	1	1	0	2	1
P12273	P12273	4	4	4	Prolactin-inducible protein	PIP		1	4	4	4	4	3	4	3	3	4	4	4	4	3	4	4	4	4	3	4	3	4	3	3	4	4	4	4	3	4	4	4	4	3	4	3	4	3	3	4	4	4
P12814;Q08043	P12814	20;5	20;5	8;0	Alpha-actinin-1	ACTN1		2	20	20	8	17	17	7	16	16	17	8	17	14	17	12	11	13	17	19	17	17	7	16	16	17	8	17	14	17	12	11	13	17	19	7	6	4	6	7	8	3	8
P12931;Q9H3Y6;P42685;P08581;Q04912	P12931	23;1;1;1;1	15;1;1;1;1	15;1;1;1;1	Proto-oncogene tyrosine-protein kinase Src	SRC		5	23	15	15	21	20	17	19	16	16	13	20	20	20	14	17	19	21	18	13	13	11	13	12	11	7	13	13	12	8	11	12	13	12	13	13	11	13	12	11	7	13
P13073	P13073	4	4	4	Cytochrome c oxidase subunit 4 isoform 1, mitochondrial	COX4I1		1	4	4	4	3	3	1	2	3	3	1	2	3	2	1	1	2	4	4	3	3	1	2	3	3	1	2	3	2	1	1	2	4	4	3	3	1	2	3	3	1	2
P13473	P13473	2	2	2	Lysosome-associated membrane glycoprotein 2	LAMP2		1	2	2	2	2	2	2	2	2	0	2	2	2	2	1	1	2	2	1	2	2	2	2	2	0	2	2	2	2	1	1	2	2	1	2	2	2	2	2	0	2	2
P13489	P13489	2	2	2	Ribonuclease inhibitor	RNH1		1	2	2	2	0	2	0	2	1	1	0	2	0	2	2	0	1	2	2	0	2	0	2	1	1	0	2	0	2	2	0	1	2	2	0	2	0	2	1	1	0	2
P13639;Q15029	P13639	9;1	9;1	9;1	Elongation factor 2	EEF2		2	9	9	9	6	6	5	6	5	4	4	5	6	5	6	2	4	5	7	6	6	5	6	5	4	4	5	6	5	6	2	4	5	7	6	6	5	6	5	4	4	5
P13646;CON__ENSEMBL:ENSP00000377550	P13646;CON__ENSEMBL:ENSP00000377550	24;21	17;14	0;0	Keratin, type I cytoskeletal 13	KRT13	;	2	24	17	0	19	21	13	15	19	11	12	21	19	20	19	14	17	19	21	13	14	8	8	12	5	7	15	13	13	13	9	11	12	15	0	0	0	0	0	0	0	0
P13667	P13667	10	10	10	Protein disulfide-isomerase A4	PDIA4		1	10	10	10	7	5	6	6	5	5	4	4	1	7	5	4	10	4	4	7	5	6	6	5	5	4	4	1	7	5	4	10	4	4	7	5	6	6	5	5	4	4
P13674	P13674	4	4	4	Prolyl 4-hydroxylase subunit alpha-1	P4HA1		1	4	4	4	3	3	2	2	3	2	1	3	3	2	2	2	3	3	4	3	3	2	2	3	2	1	3	3	2	2	2	3	3	4	3	3	2	2	3	2	1	3
P13804	P13804	2	2	2	Electron transfer flavoprotein subunit alpha, mitochondrial	ETFA		1	2	2	2	2	2	0	2	2	0	1	2	2	2	2	1	1	1	1	2	2	0	2	2	0	1	2	2	2	2	1	1	1	1	2	2	0	2	2	0	1	2
P13807;P54840	P13807;P54840	2;1	2;1	2;1	Glycogen [starch] synthase, muscle;Glycogen [starch] synthase, liver	GYS1;GYS2	;	2	2	2	2	1	0	0	1	0	1	1	1	0	0	0	2	2	0	0	1	0	0	1	0	1	1	1	0	0	0	2	2	0	0	1	0	0	1	0	1	1	1
P14314	P14314	8	8	8	Glucosidase 2 subunit beta	PRKCSH		1	8	8	8	4	5	2	6	4	5	4	4	6	5	4	4	6	6	4	4	5	2	6	4	5	4	4	6	5	4	4	6	6	4	4	5	2	6	4	5	4	4
P14373	P14373	1	1	1	Zinc finger protein RFP	TRIM27		1	1	1	1	0	0	0	0	0	0	0	0	1	1	1	0	0	1	1	0	0	0	0	0	0	0	0	1	1	1	0	0	1	1	0	0	0	0	0	0	0	0
P14618	P14618	11	11	11	Pyruvate kinase PKM	PKM		1	11	11	11	10	9	7	10	10	4	4	10	8	10	7	6	10	9	7	10	9	7	10	10	4	4	10	8	10	7	6	10	9	7	10	9	7	10	10	4	4	10
P14625;Q58FF3	P14625	27;3	27;3	26;3	Endoplasmin	HSP90B1		2	27	27	26	20	20	15	17	20	17	16	22	16	17	17	13	23	20	19	20	20	15	17	20	17	16	22	16	17	17	13	23	20	19	20	20	15	17	20	17	15	22
P14635	P14635	5	5	5	G2/mitotic-specific cyclin-B1	CCNB1		1	5	5	5	5	3	0	4	3	0	0	5	2	4	1	4	3	5	3	5	3	0	4	3	0	0	5	2	4	1	4	3	5	3	5	3	0	4	3	0	0	5
P14866	P14866	8	8	8	Heterogeneous nuclear ribonucleoprotein L	HNRNPL		1	8	8	8	4	3	3	5	4	5	0	5	5	4	5	3	2	4	7	4	3	3	5	4	5	0	5	5	4	5	3	2	4	7	4	3	3	5	4	5	0	5
P14868	P14868	7	7	7	Aspartate--tRNA ligase, cytoplasmic	DARS		1	7	7	7	5	7	3	7	3	5	0	6	4	7	2	5	2	5	5	5	7	3	7	3	5	0	6	4	7	2	5	2	5	5	5	7	3	7	3	5	0	6
P14923;P35222	P14923	27;2	27;2	27;2	Junction plakoglobin	JUP		2	27	27	27	25	25	21	25	24	20	22	24	24	24	22	21	26	24	21	25	25	21	25	24	20	22	24	24	24	22	21	26	24	21	25	25	21	25	24	20	22	24
P15056;P10398;P04049	P15056;P10398;P04049	5;3;3	5;3;3	5;3;3	Serine/threonine-protein kinase B-raf;Serine/threonine-protein kinase A-Raf;RAF proto-oncogene serine/threonine-protein kinase	BRAF;ARAF;RAF1	;;	3	5	5	5	4	4	2	5	3	4	0	5	4	5	3	3	2	5	3	4	4	2	5	3	4	0	5	4	5	3	3	2	5	3	4	4	2	5	3	4	0	5
P63000;P60763;P15153	P63000;P60763;P15153	1;1;1	1;1;1	1;1;1	Ras-related C3 botulinum toxin substrate 1;Ras-related C3 botulinum toxin substrate 3;Ras-related C3 botulinum toxin substrate 2	RAC1;RAC3;RAC2	;;	3	1	1	1	1	1	1	1	1	1	0	1	0	1	0	1	1	1	1	1	1	1	1	1	1	0	1	0	1	0	1	1	1	1	1	1	1	1	1	1	0	1
P15259;P18669;Q8N0Y7	P15259;P18669;Q8N0Y7	2;2;1	2;2;1	2;2;1	Phosphoglycerate mutase 2;Phosphoglycerate mutase 1;Probable phosphoglycerate mutase 4	PGAM2;PGAM1;PGAM4	;;	3	2	2	2	1	1	1	2	1	1	1	2	2	2	2	1	1	2	2	1	1	1	2	1	1	1	2	2	2	2	1	1	2	2	1	1	1	2	1	1	1	2
P15531	P15531	3	1	1	Nucleoside diphosphate kinase A	NME1		1	3	1	1	3	3	0	3	3	0	0	3	2	3	3	1	2	3	3	1	1	0	1	1	0	0	1	0	1	1	0	1	1	1	1	1	0	1	1	0	0	1
P15880	P15880	11	11	11	40S ribosomal protein S2	RPS2		1	11	11	11	9	6	9	6	8	7	2	7	8	6	5	9	5	9	11	9	6	9	6	8	7	2	7	8	6	5	9	5	9	11	9	6	9	6	8	7	2	7
P15924	P15924	102	102	102	Desmoplakin	DSP		1	102	102	102	89	91	83	86	91	77	73	91	81	94	93	74	83	92	83	89	91	83	86	91	77	73	91	81	94	93	74	83	92	83	89	91	83	86	91	77	73	91
P16070	P16070	3	3	3	CD44 antigen	CD44		1	3	3	3	3	3	1	2	3	0	2	2	3	2	1	1	3	3	2	3	3	1	2	3	0	2	2	3	2	1	1	3	3	2	3	3	1	2	3	0	2	2
P16083	P16083	16	16	16	Ribosyldihydronicotinamide dehydrogenase [quinone]	NQO2		1	16	16	16	14	14	10	13	12	11	8	14	15	14	9	10	11	16	11	14	14	10	13	12	11	8	14	15	14	9	10	11	16	11	14	14	10	13	12	11	8	14
P16219	P16219	2	2	2	Short-chain specific acyl-CoA dehydrogenase, mitochondrial	ACADS		1	2	2	2	2	1	0	1	0	1	1	1	0	1	1	1	2	2	1	2	1	0	1	0	1	1	1	0	1	1	1	2	2	1	2	1	0	1	0	1	1	1
P16234;P36888	P16234	36;1	36;1	35;1	Platelet-derived growth factor receptor alpha	PDGFRA		2	36	36	35	26	25	21	26	21	17	17	34	31	31	22	26	26	31	33	26	25	21	26	21	17	17	34	31	31	22	26	26	31	33	25	24	20	25	20	16	17	33
P16278;Q6UWU2	P16278	13;1	13;1	13;1	Beta-galactosidase	GLB1		2	13	13	13	10	2	9	6	3	12	1	2	13	2	0	11	5	2	12	10	2	9	6	3	12	1	2	13	2	0	11	5	2	12	10	2	9	6	3	12	1	2
P16591	P16591	19	19	17	Tyrosine-protein kinase Fer	FER		1	19	19	17	18	17	12	18	16	13	1	19	14	17	15	15	17	18	17	18	17	12	18	16	13	1	19	14	17	15	15	17	18	17	16	15	11	16	14	12	1	17
P16615;O14983	P16615	5;1	5;1	5;1	Sarcoplasmic/endoplasmic reticulum calcium ATPase 2	ATP2A2		2	5	5	5	5	5	2	4	4	3	3	4	3	3	3	4	4	5	3	5	5	2	4	4	3	3	4	3	3	3	4	4	5	3	5	5	2	4	4	3	3	4
P17066;P48741	P17066;P48741	5;3	1;1	1;1	Heat shock 70 kDa protein 6;Putative heat shock 70 kDa protein 7	HSPA6;HSPA7	;	2	5	1	1	4	4	4	4	4	4	3	4	5	4	4	4	4	4	4	1	1	1	1	1	1	1	1	1	1	1	1	1	1	1	1	1	1	1	1	1	1	1
P17252;P05771;P05129	P17252	8;3;1	8;3;1	8;3;1	Protein kinase C alpha type	PRKCA		3	8	8	8	6	8	7	8	8	4	2	8	5	8	7	8	8	8	8	6	8	7	8	8	4	2	8	5	8	7	8	8	8	8	6	8	7	8	8	4	2	8
P17302	P17302	1	1	1	Gap junction alpha-1 protein	GJA1		1	1	1	1	1	1	0	1	1	1	0	1	1	0	1	1	1	1	1	1	1	0	1	1	1	0	1	1	0	1	1	1	1	1	1	1	0	1	1	1	0	1
P17612	P17612	8	3	3	cAMP-dependent protein kinase catalytic subunit alpha	PRKACA		1	8	3	3	8	8	5	8	6	8	4	7	8	8	8	5	7	8	7	3	3	1	3	1	3	2	2	3	3	3	1	3	3	3	3	3	1	3	1	3	2	2
P17655	P17655	5	5	5	Calpain-2 catalytic subunit	CAPN2		1	5	5	5	3	2	1	3	5	1	1	4	2	3	1	2	1	3	4	3	2	1	3	5	1	1	4	2	3	1	2	1	3	4	3	2	1	3	5	1	1	4
P17813	P17813	2	2	2	Endoglin	ENG		1	2	2	2	0	1	0	0	1	0	0	1	1	0	0	0	1	1	2	0	1	0	0	1	0	0	1	1	0	0	0	1	1	2	0	1	0	0	1	0	0	1
P17844	P17844	15	14	11	Probable ATP-dependent RNA helicase DDX5	DDX5		1	15	14	11	5	8	8	2	5	6	1	5	11	6	6	8	1	7	12	4	7	7	2	4	5	1	5	10	5	5	7	1	6	11	4	6	5	2	3	4	0	5
P17858	P17858	4	4	4	ATP-dependent 6-phosphofructokinase, liver type	PFKL		1	4	4	4	2	3	2	4	1	2	0	2	2	3	1	1	2	4	2	2	3	2	4	1	2	0	2	2	3	1	1	2	4	2	2	3	2	4	1	2	0	2
P17900	P17900	2	2	2	Ganglioside GM2 activator;Ganglioside GM2 activator isoform short	GM2A		1	2	2	2	2	2	1	2	2	2	1	2	2	2	2	1	2	2	2	2	2	1	2	2	2	1	2	2	2	2	1	2	2	2	2	2	1	2	2	2	1	2
P17931	P17931	2	2	2	Galectin-3	LGALS3		1	2	2	2	2	2	0	2	2	2	0	2	2	2	2	0	1	2	2	2	2	0	2	2	2	0	2	2	2	2	0	1	2	2	2	2	0	2	2	2	0	2
P17980	P17980	2	2	2	26S protease regulatory subunit 6A	PSMC3		1	2	2	2	1	0	1	0	1	1	0	1	0	1	0	0	0	0	2	1	0	1	0	1	1	0	1	0	1	0	0	0	0	2	1	0	1	0	1	1	0	1
P18074	P18074	8	8	8	TFIIH basal transcription factor complex helicase XPD subunit	ERCC2		1	8	8	8	3	2	2	2	0	5	0	4	5	2	0	4	0	1	8	3	2	2	2	0	5	0	4	5	2	0	4	0	1	8	3	2	2	2	0	5	0	4
P18077	P18077	2	2	2	60S ribosomal protein L35a	RPL35A		1	2	2	2	2	2	2	2	2	2	0	2	2	2	1	2	2	2	1	2	2	2	2	2	2	0	2	2	2	1	2	2	2	1	2	2	2	2	2	2	0	2
P18085;P84085;P84077;P61204	P18085	6;2;2;2	6;2;2;2	6;2;2;2	ADP-ribosylation factor 4	ARF4		4	6	6	6	6	6	5	6	5	6	5	6	6	6	4	6	5	6	6	6	6	5	6	5	6	5	6	6	6	4	6	5	6	6	6	6	5	6	5	6	5	6
P18124	P18124	7	7	7	60S ribosomal protein L7	RPL7		1	7	7	7	4	5	5	6	5	5	3	5	5	6	4	5	7	6	5	4	5	5	6	5	5	3	5	5	6	4	5	7	6	5	4	5	5	6	5	5	3	5
P18206	P18206	8	8	8	Vinculin	VCL		1	8	8	8	6	7	2	7	6	3	0	6	3	6	5	2	5	8	5	6	7	2	7	6	3	0	6	3	6	5	2	5	8	5	6	7	2	7	6	3	0	6
P18621	P18621	6	6	6	60S ribosomal protein L17	RPL17		1	6	6	6	5	5	5	5	5	5	1	5	6	5	3	5	2	5	5	5	5	5	5	5	5	1	5	6	5	3	5	2	5	5	5	5	5	5	5	5	1	5
P19338	P19338	8	8	8	Nucleolin	NCL		1	8	8	8	8	8	8	6	8	7	2	7	6	6	7	8	6	8	7	8	8	8	6	8	7	2	7	6	6	7	8	6	8	7	8	8	8	6	8	7	2	7
P19404	P19404	2	2	2	NADH dehydrogenase [ubiquinone] flavoprotein 2, mitochondrial	NDUFV2		1	2	2	2	2	1	1	2	1	1	2	2	1	2	2	1	2	2	1	2	1	1	2	1	1	2	2	1	2	2	1	2	2	1	2	1	1	2	1	1	2	2
P19525	P19525	2	2	2	Interferon-induced, double-stranded RNA-activated protein kinase	EIF2AK2		1	2	2	2	1	0	1	1	1	2	0	0	0	1	0	1	0	0	1	1	0	1	1	1	2	0	0	0	1	0	1	0	0	1	1	0	1	1	1	2	0	0
P19784	P19784	18	18	18	Casein kinase II subunit alpha	CSNK2A2		1	18	18	18	17	15	16	17	16	17	9	17	17	16	16	17	16	17	16	17	15	16	17	16	17	9	17	17	16	16	17	16	17	16	17	15	16	17	16	17	9	17
P20073	P20073	2	2	2	Annexin A7	ANXA7		1	2	2	2	2	1	1	1	1	0	0	1	1	2	1	0	1	1	0	2	1	1	1	1	0	0	1	1	2	1	0	1	1	0	2	1	1	1	1	0	0	1
P20290	P20290	2	2	2	Transcription factor BTF3	BTF3		1	2	2	2	0	1	1	2	1	1	0	1	1	1	1	1	1	1	1	0	1	1	2	1	1	0	1	1	1	1	1	1	1	1	0	1	1	2	1	1	0	1
P20336	P20336	1	1	1	Ras-related protein Rab-3A	RAB3A		1	1	1	1	1	1	1	0	1	1	1	1	1	0	0	1	1	1	1	1	1	1	0	1	1	1	1	1	0	0	1	1	1	1	1	1	1	0	1	1	1	1
P20337	P20337	3	3	3	Ras-related protein Rab-3B	RAB3B		1	3	3	3	2	3	3	2	3	2	0	3	2	1	1	3	2	3	3	2	3	3	2	3	2	0	3	2	1	1	3	2	3	3	2	3	3	2	3	2	0	3
P20339	P20339	3	1	1	Ras-related protein Rab-5A	RAB5A		1	3	1	1	3	3	1	2	3	1	2	2	1	3	3	1	3	3	2	1	1	0	1	1	0	0	0	0	1	1	0	1	1	0	1	1	0	1	1	0	0	0
P20340;Q9NRW1;Q14964	P20340;Q9NRW1;Q14964	2;1;1	2;1;1	2;1;1	Ras-related protein Rab-6A;Ras-related protein Rab-6B;Ras-related protein Rab-39A	RAB6A;RAB6B;RAB39A	;;	3	2	2	2	1	1	1	1	2	1	1	1	1	1	1	1	2	1	0	1	1	1	1	2	1	1	1	1	1	1	1	2	1	0	1	1	1	1	2	1	1	1
P20618	P20618	2	2	2	Proteasome subunit beta type-1	PSMB1		1	2	2	2	0	0	1	0	0	0	1	1	0	0	0	0	1	0	0	0	0	1	0	0	0	1	1	0	0	0	0	1	0	0	0	0	1	0	0	0	1	1
P20674	P20674	2	2	2	Cytochrome c oxidase subunit 5A, mitochondrial	COX5A		1	2	2	2	0	2	0	2	2	0	0	2	0	0	1	0	0	2	0	0	2	0	2	2	0	0	2	0	0	1	0	0	2	0	0	2	0	2	2	0	0	2
P21266	P21266	2	2	2	Glutathione S-transferase Mu 3	GSTM3		1	2	2	2	0	1	0	2	2	0	0	2	1	1	1	1	1	2	2	0	1	0	2	2	0	0	2	1	1	1	1	1	2	2	0	1	0	2	2	0	0	2
P21333	P21333	49	49	43	Filamin-A	FLNA		1	49	49	43	35	30	29	37	28	37	9	37	39	27	20	33	27	40	43	35	30	29	37	28	37	9	37	39	27	20	33	27	40	43	30	25	26	33	24	32	7	33
P21796	P21796	12	12	12	Voltage-dependent anion-selective channel protein 1	VDAC1		1	12	12	12	11	10	7	10	12	8	8	10	8	9	8	8	7	11	11	11	10	7	10	12	8	8	10	8	9	8	8	7	11	11	11	10	7	10	12	8	8	10
P21964	P21964	2	2	2	Catechol O-methyltransferase	COMT		1	2	2	2	1	1	0	1	1	0	1	1	2	1	0	0	1	1	2	1	1	0	1	1	0	1	1	2	1	0	0	1	1	2	1	1	0	1	1	0	1	1
P21980	P21980	2	2	2	Protein-glutamine gamma-glutamyltransferase 2	TGM2		1	2	2	2	2	1	0	2	2	1	0	2	2	1	1	1	0	2	2	2	1	0	2	2	1	0	2	2	1	1	1	0	2	2	2	1	0	2	2	1	0	2
P22087	P22087	8	8	7	rRNA 2-O-methyltransferase fibrillarin	FBL		1	8	8	7	8	8	6	5	6	1	3	7	5	6	3	6	4	7	4	8	8	6	5	6	1	3	7	5	6	3	6	4	7	4	7	7	5	4	6	1	3	6
P22234	P22234	6	6	6	Multifunctional protein ADE2;Phosphoribosylaminoimidazole-succinocarboxamide synthase;Phosphoribosylaminoimidazole carboxylase	PAICS		1	6	6	6	5	5	4	5	5	4	2	5	6	6	4	5	4	6	5	5	5	4	5	5	4	2	5	6	6	4	5	4	6	5	5	5	4	5	5	4	2	5
P22307	P22307	2	2	2	Non-specific lipid-transfer protein	SCP2		1	2	2	2	1	1	0	1	1	0	0	1	0	1	1	0	2	1	0	1	1	0	1	1	0	0	1	0	1	1	0	2	1	0	1	1	0	1	1	0	0	1
P22392;O60361	P22392;O60361	3;2	3;2	1;1	Nucleoside diphosphate kinase B;Putative nucleoside diphosphate kinase	NME2;NME2P1	;	2	3	3	1	2	2	0	3	2	0	1	3	2	3	2	2	1	3	3	2	2	0	3	2	0	1	3	2	3	2	2	1	3	3	0	0	0	1	0	0	1	1
P35321;P22528	P35321;P22528	2;2	2;2	2;2	Cornifin-A;Cornifin-B	SPRR1A;SPRR1B	;	2	2	2	2	1	2	1	1	1	1	0	0	1	2	0	0	2	1	0	1	2	1	1	1	1	0	0	1	2	0	0	2	1	0	1	2	1	1	1	1	0	0
P22531;Q96RM1;P35326;P35325;P22532;Q9BYE4	P22531;Q96RM1;P35326;P35325;P22532;Q9BYE4	3;2;2;2;2;2	3;2;2;2;2;2	3;2;2;2;2;2	Small proline-rich protein 2E;Small proline-rich protein 2F;Small proline-rich protein 2A;Small proline-rich protein 2B;Small proline-rich protein 2D;Small proline-rich protein 2G	SPRR2E;SPRR2F;SPRR2A;SPRR2B;SPRR2D;SPRR2G	;;;;;	6	3	3	3	2	1	1	1	1	2	1	1	2	3	1	1	3	1	1	2	1	1	1	1	2	1	1	2	3	1	1	3	1	1	2	1	1	1	1	2	1	1
P22612	P22612	2	1	1	cAMP-dependent protein kinase catalytic subunit gamma	PRKACG		1	2	1	1	2	2	1	2	2	1	0	2	1	2	1	1	1	2	1	1	1	0	1	1	0	0	1	0	1	0	0	0	1	0	1	1	0	1	1	0	0	1
P22626	P22626	17	17	16	Heterogeneous nuclear ribonucleoproteins A2/B1	HNRNPA2B1		1	17	17	16	15	14	15	13	12	15	7	13	17	14	13	13	12	14	15	15	14	15	13	12	15	7	13	17	14	13	13	12	14	15	14	13	14	12	12	14	7	13
P22694	P22694	10	10	5	cAMP-dependent protein kinase catalytic subunit beta	PRKACB		1	10	10	5	10	10	7	9	10	8	3	10	9	10	7	7	7	10	9	10	10	7	9	10	8	3	10	9	10	7	7	7	10	9	5	5	3	4	5	3	1	5
P22695	P22695	4	4	4	Cytochrome b-c1 complex subunit 2, mitochondrial	UQCRC2		1	4	4	4	2	2	1	2	2	1	3	2	2	1	2	2	3	2	2	2	2	1	2	2	1	3	2	2	1	2	2	3	2	2	2	2	1	2	2	1	3	2
P22735	P22735	17	17	17	Protein-glutamine gamma-glutamyltransferase K	TGM1		1	17	17	17	11	14	7	12	13	12	8	12	12	13	13	7	15	12	11	11	14	7	12	13	12	8	12	12	13	13	7	15	12	11	11	14	7	12	13	12	8	12
P23219	P23219	6	6	6	Prostaglandin G/H synthase 1	PTGS1		1	6	6	6	3	5	4	5	5	5	3	6	6	4	4	5	5	4	5	3	5	4	5	5	5	3	6	6	4	4	5	5	4	5	3	5	4	5	5	5	3	6
P23246	P23246	5	5	4	Splicing factor, proline- and glutamine-rich	SFPQ		1	5	5	4	4	4	3	4	3	4	2	4	5	4	3	3	3	4	5	4	4	3	4	3	4	2	4	5	4	3	3	3	4	5	3	3	2	3	2	3	2	3
P23284	P23284	2	2	2	Peptidyl-prolyl cis-trans isomerase B	PPIB		1	2	2	2	2	2	0	2	2	2	1	1	2	2	1	1	2	2	2	2	2	0	2	2	2	1	1	2	2	1	1	2	2	2	2	2	0	2	2	2	1	1
P23396	P23396	11	11	11	40S ribosomal protein S3	RPS3		1	11	11	11	8	10	8	8	10	8	3	8	9	8	7	9	7	9	11	8	10	8	8	10	8	3	8	9	8	7	9	7	9	11	8	10	8	8	10	8	3	8
P23458;P29597	P23458	11;1	11;1	11;1	Tyrosine-protein kinase JAK1	JAK1		2	11	11	11	9	9	3	8	7	5	1	11	10	9	3	10	10	10	10	9	9	3	8	7	5	1	11	10	9	3	10	10	10	10	9	9	3	8	7	5	1	11
P23490	P23490	3	3	3	Loricrin	LOR		1	3	3	3	2	2	2	2	3	2	0	3	2	3	2	3	3	2	2	2	2	2	2	3	2	0	3	2	3	2	3	3	2	2	2	2	2	2	3	2	0	3
P23526	P23526	3	3	3	Adenosylhomocysteinase	AHCY		1	3	3	3	2	3	1	3	3	2	0	2	2	3	3	1	2	2	1	2	3	1	3	3	2	0	2	2	3	3	1	2	2	1	2	3	1	3	3	2	0	2
P23528;Q9Y281	P23528;Q9Y281	2;1	2;1	2;1	Cofilin-1;Cofilin-2	CFL1;CFL2	;	2	2	2	2	1	2	1	2	2	1	2	2	1	2	2	1	2	2	2	1	2	1	2	2	1	2	2	1	2	2	1	2	2	2	1	2	1	2	2	1	2	2
P23588	P23588	1	1	1	Eukaryotic translation initiation factor 4B	EIF4B		1	1	1	1	0	0	0	0	0	0	0	0	0	1	0	0	0	0	0	0	0	0	0	0	0	0	0	0	1	0	0	0	0	0	0	0	0	0	0	0	0	0
P23634;P20020;Q16720;Q01814	P23634;P20020	6;4;2;2	6;4;2;2	6;4;2;2	Plasma membrane calcium-transporting ATPase 4;Plasma membrane calcium-transporting ATPase 1	ATP2B4;ATP2B1	;	4	6	6	6	4	4	1	6	5	3	2	6	5	5	2	4	6	5	5	4	4	1	6	5	3	2	6	5	5	2	4	6	5	5	4	4	1	6	5	3	2	6
P33947;P24390	P33947;P24390	1;1	1;1	1;1	ER lumen protein-retaining receptor 2;ER lumen protein-retaining receptor 1	KDELR2;KDELR1	;	2	1	1	1	1	1	1	1	1	1	0	1	1	1	1	1	1	1	1	1	1	1	1	1	1	0	1	1	1	1	1	1	1	1	1	1	1	1	1	1	0	1
P24539	P24539	3	3	3	ATP synthase F(0) complex subunit B1, mitochondrial	ATP5F1		1	3	3	3	2	1	0	2	2	1	0	2	1	2	2	2	2	2	1	2	1	0	2	2	1	0	2	1	2	2	2	2	2	1	2	1	0	2	2	1	0	2
P24593	P24593	1	1	1	Insulin-like growth factor-binding protein 5	IGFBP5		1	1	1	1	0	0	0	0	0	0	0	0	0	0	0	1	0	0	0	0	0	0	0	0	0	0	0	0	0	0	1	0	0	0	0	0	0	0	0	0	0	0
P24844	P24844	6	1	1	Myosin regulatory light polypeptide 9	MYL9		1	6	1	1	4	4	4	6	2	6	0	6	4	5	4	4	3	6	6	0	0	0	1	0	1	0	1	0	0	0	0	0	1	1	0	0	0	1	0	1	0	1
P24941	P24941	14	13	11	Cyclin-dependent kinase 2	CDK2		1	14	13	11	14	13	9	14	13	11	2	14	12	14	8	12	7	12	10	13	12	8	13	12	10	1	13	11	13	7	11	6	11	9	11	10	7	11	10	9	1	11
P25311	P25311	11	11	11	Zinc-alpha-2-glycoprotein	AZGP1		1	11	11	11	9	8	6	9	9	8	5	9	9	8	10	7	8	8	8	9	8	6	9	9	8	5	9	9	8	10	7	8	8	8	9	8	6	9	9	8	5	9
P25398	P25398	2	2	2	40S ribosomal protein S12	RPS12		1	2	2	2	2	2	1	2	2	1	0	2	2	2	0	1	1	2	2	2	2	1	2	2	1	0	2	2	2	0	1	1	2	2	2	2	1	2	2	1	0	2
P25705	P25705	11	11	11	ATP synthase subunit alpha, mitochondrial	ATP5A1		1	11	11	11	11	11	8	11	11	9	9	11	11	10	10	10	11	11	9	11	11	8	11	11	9	9	11	11	10	10	10	11	11	9	11	11	8	11	11	9	9	11
P25787	P25787	2	2	2	Proteasome subunit alpha type-2	PSMA2		1	2	2	2	2	2	1	1	2	1	1	2	2	2	1	2	1	2	2	2	2	1	1	2	1	1	2	2	2	1	2	1	2	2	2	2	1	1	2	1	1	2
P25788	P25788	3	3	3	Proteasome subunit alpha type-3	PSMA3		1	3	3	3	2	2	1	2	2	2	0	2	0	2	2	1	1	2	1	2	2	1	2	2	2	0	2	0	2	2	1	1	2	1	2	2	1	2	2	2	0	2
P26038;P35241	P26038;P35241	2;1	2;1	1;0	Moesin;Radixin	MSN;RDX	;	2	2	2	1	0	1	1	2	1	1	1	0	0	2	1	1	2	0	1	0	1	1	2	1	1	1	0	0	2	1	1	2	0	1	0	1	0	1	1	1	0	0
P26368	P26368	3	3	3	Splicing factor U2AF 65 kDa subunit	U2AF2		1	3	3	3	3	2	3	1	2	2	0	1	2	2	1	3	2	3	2	3	2	3	1	2	2	0	1	2	2	1	3	2	3	2	3	2	3	1	2	2	0	1
P26373	P26373	10	10	10	60S ribosomal protein L13	RPL13		1	10	10	10	6	8	8	5	6	8	3	6	10	5	3	8	3	7	8	6	8	8	5	6	8	3	6	10	5	3	8	3	7	8	6	8	8	5	6	8	3	6
P26599	P26599	3	3	3	Polypyrimidine tract-binding protein 1	PTBP1		1	3	3	3	1	0	2	1	1	1	0	1	3	0	0	2	0	1	3	1	0	2	1	1	1	0	1	3	0	0	2	0	1	3	1	0	2	1	1	1	0	1
P26641	P26641	2	2	2	Elongation factor 1-gamma	EEF1G		1	2	2	2	2	2	1	2	2	2	1	2	2	2	2	2	2	1	1	2	2	1	2	2	2	1	2	2	2	2	2	2	1	1	2	2	1	2	2	2	1	2
P27037	P27037	2	2	2	Activin receptor type-2A	ACVR2A		1	2	2	2	1	1	0	0	1	0	0	0	0	1	0	0	0	2	2	1	1	0	0	1	0	0	0	0	1	0	0	0	2	2	1	1	0	0	1	0	0	0
P27105	P27105	10	10	10	Erythrocyte band 7 integral membrane protein	STOM		1	10	10	10	10	10	8	10	9	8	6	10	9	10	6	10	10	10	9	10	10	8	10	9	8	6	10	9	10	6	10	10	10	9	10	10	8	10	9	8	6	10
P27348	P27348	8	4	4	14-3-3 protein theta	YWHAQ		1	8	4	4	8	8	5	6	8	6	3	6	6	6	8	5	6	7	7	4	4	2	4	4	3	1	4	3	3	4	2	4	4	4	4	4	2	4	4	3	1	4
P27361	P27361	18	14	14	Mitogen-activated protein kinase 3	MAPK3		1	18	14	14	15	14	13	16	14	12	4	17	17	15	13	14	13	14	13	11	10	9	12	10	9	2	13	13	11	9	10	9	10	9	11	10	9	12	10	9	2	13
P27448;Q9P0L2	P27448	10;4	6;2	6;2	MAP/microtubule affinity-regulating kinase 3	MARK3		2	10	6	6	9	8	6	10	7	5	3	8	5	9	7	5	8	8	8	5	5	3	6	4	4	1	5	3	6	4	4	5	5	5	5	5	3	6	4	4	1	5
P27482	P27482	2	2	2	Calmodulin-like protein 3	CALML3		1	2	2	2	2	1	0	1	2	0	2	2	0	2	1	0	1	1	0	2	1	0	1	2	0	2	2	0	2	1	0	1	1	0	2	1	0	1	2	0	2	2
P27487	P27487	4	4	4	Dipeptidyl peptidase 4;Dipeptidyl peptidase 4 membrane form;Dipeptidyl peptidase 4 soluble form	DPP4		1	4	4	4	3	2	3	3	2	3	2	3	3	3	3	3	4	3	2	3	2	3	3	2	3	2	3	3	3	3	3	4	3	2	3	2	3	3	2	3	2	3
P27635;Q96L21	P27635;Q96L21	5;3	5;3	5;3	60S ribosomal protein L10;60S ribosomal protein L10-like	RPL10;RPL10L	;	2	5	5	5	5	4	4	4	3	4	1	4	5	4	2	5	3	3	5	5	4	4	4	3	4	1	4	5	4	2	5	3	3	5	5	4	4	4	3	4	1	4
P27658	P27658	5	5	5	Collagen alpha-1(VIII) chain;Vastatin	COL8A1		1	5	5	5	5	5	5	5	5	5	5	5	5	5	5	5	5	5	5	5	5	5	5	5	5	5	5	5	5	5	5	5	5	5	5	5	5	5	5	5	5	5
P27707	P27707	11	11	11	Deoxycytidine kinase	DCK		1	11	11	11	11	10	6	9	10	9	2	9	8	10	8	7	8	11	10	11	10	6	9	10	9	2	9	8	10	8	7	8	11	10	11	10	6	9	10	9	2	9
P27797	P27797	13	13	13	Calreticulin	CALR		1	13	13	13	9	12	10	9	12	8	8	11	8	11	11	9	10	11	9	9	12	10	9	12	8	8	11	8	11	11	9	10	11	9	9	12	10	9	12	8	8	11
P27816	P27816	4	4	4	Microtubule-associated protein 4	MAP4		1	4	4	4	2	1	1	3	1	3	0	2	2	1	1	2	2	2	3	2	1	1	3	1	3	0	2	2	1	1	2	2	2	3	2	1	1	3	1	3	0	2
P27824	P27824	13	13	13	Calnexin	CANX		1	13	13	13	7	7	7	8	8	7	8	7	8	7	7	7	12	7	10	7	7	7	8	8	7	8	7	8	7	7	7	12	7	10	7	7	7	8	8	7	8	7
P28066	P28066	4	4	4	Proteasome subunit alpha type-5	PSMA5		1	4	4	4	2	4	0	3	2	1	1	2	2	2	3	1	2	3	0	2	4	0	3	2	1	1	2	2	2	3	1	2	3	0	2	4	0	3	2	1	1	2
P28072	P28072	3	3	3	Proteasome subunit beta type-6	PSMB6		1	3	3	3	3	3	2	3	3	1	1	2	3	3	3	3	3	2	2	3	3	2	3	3	1	1	2	3	3	3	3	3	2	2	3	3	2	3	3	1	1	2
P28074	P28074	2	2	2	Proteasome subunit beta type-5	PSMB5		1	2	2	2	2	2	2	2	2	2	1	2	2	2	2	1	2	2	2	2	2	2	2	2	2	1	2	2	2	2	1	2	2	2	2	2	2	2	2	2	1	2
P28288	P28288	9	9	9	ATP-binding cassette sub-family D member 3	ABCD3		1	9	9	9	5	7	4	7	6	5	4	7	6	5	3	3	4	7	5	5	7	4	7	6	5	4	7	6	5	3	3	4	7	5	5	7	4	7	6	5	4	7
P28290	P28290	4	4	4	Sperm-specific antigen 2	SSFA2		1	4	4	4	2	1	2	1	0	2	0	1	3	0	0	1	0	1	4	2	1	2	1	0	2	0	1	3	0	0	1	0	1	4	2	1	2	1	0	2	0	1
P28300	P28300	3	3	3	Protein-lysine 6-oxidase	LOX		1	3	3	3	1	2	2	0	1	2	2	2	3	1	1	1	1	2	3	1	2	2	0	1	2	2	2	3	1	1	1	1	2	3	1	2	2	0	1	2	2	2
P28331	P28331	2	2	2	NADH-ubiquinone oxidoreductase 75 kDa subunit, mitochondrial	NDUFS1		1	2	2	2	2	2	1	1	2	0	2	2	2	2	1	1	1	2	1	2	2	1	1	2	0	2	2	2	2	1	1	1	2	1	2	2	1	1	2	0	2	2
P28482;P31152;Q16659	P28482	24;1;1	24;1;1	20;0;0	Mitogen-activated protein kinase 1	MAPK1		3	24	24	20	22	21	17	20	19	16	11	23	23	21	17	20	18	23	21	22	21	17	20	19	16	11	23	23	21	17	20	18	23	21	18	17	13	16	15	13	9	19
P28799	P28799	3	3	3	Granulins;Acrogranin;Paragranulin;Granulin-1;Granulin-2;Granulin-3;Granulin-4;Granulin-5;Granulin-6;Granulin-7	GRN		1	3	3	3	1	0	2	1	0	2	0	1	2	0	0	2	1	0	3	1	0	2	1	0	2	0	1	2	0	0	2	1	0	3	1	0	2	1	0	2	0	1
P29317	P29317	40	40	38	Ephrin type-A receptor 2	EPHA2		1	40	40	38	38	35	31	37	31	30	32	38	38	34	30	36	35	39	32	38	35	31	37	31	30	32	38	38	34	30	36	35	39	32	36	33	29	35	29	28	30	36
P29323	P29323	36	34	31	Ephrin type-B receptor 2	EPHB2		1	36	34	31	31	32	31	32	31	30	28	32	34	32	31	31	32	33	31	29	30	29	30	29	28	26	30	32	30	29	29	30	31	29	26	27	26	27	26	25	23	27
P29401	P29401	5	5	5	Transketolase	TKT		1	5	5	5	4	4	1	5	5	2	1	4	2	3	3	1	5	5	3	4	4	1	5	5	2	1	4	2	3	3	1	5	5	3	4	4	1	5	5	2	1	4
P29508	P29508	15	15	6	Serpin B3	SERPINB3		1	15	15	6	14	13	10	14	15	11	9	13	11	14	12	8	12	14	12	14	13	10	14	15	11	9	13	11	14	12	8	12	14	12	6	6	4	6	6	6	3	6
P29590	P29590	2	2	2	Protein PML	PML		1	2	2	2	1	1	0	1	0	1	0	1	1	1	0	1	0	0	1	1	1	0	1	0	1	0	1	1	1	0	1	0	0	1	1	1	0	1	0	1	0	1
P29692	P29692	5	5	5	Elongation factor 1-delta	EEF1D		1	5	5	5	4	4	3	3	4	4	2	4	3	3	2	3	4	4	3	4	4	3	3	4	4	2	4	3	3	2	3	4	4	3	4	4	3	3	4	4	2	4
P30041	P30041	6	6	6	Peroxiredoxin-6	PRDX6		1	6	6	6	5	4	1	4	4	2	2	4	2	4	3	3	4	3	4	5	4	1	4	4	2	2	4	2	4	3	3	4	3	4	5	4	1	4	4	2	2	4
P30044	P30044	2	2	2	Peroxiredoxin-5, mitochondrial	PRDX5		1	2	2	2	1	1	1	2	2	1	0	2	2	1	2	1	2	1	0	1	1	1	2	2	1	0	2	2	1	2	1	2	1	0	1	1	1	2	2	1	0	2
P30048	P30048	4	4	4	Thioredoxin-dependent peroxide reductase, mitochondrial	PRDX3		1	4	4	4	4	4	2	4	4	4	3	4	3	3	3	3	3	4	3	4	4	2	4	4	4	3	4	3	3	3	3	3	4	3	4	4	2	4	4	4	3	4
P30050	P30050	6	6	6	60S ribosomal protein L12	RPL12		1	6	6	6	5	5	6	5	5	6	4	5	5	5	5	6	6	5	6	5	5	6	5	5	6	4	5	5	5	5	6	6	5	6	5	5	6	5	5	6	4	5
P30084	P30084	1	1	1	Enoyl-CoA hydratase, mitochondrial	ECHS1		1	1	1	1	1	0	1	1	0	0	1	0	0	1	0	0	1	1	1	1	0	1	1	0	0	1	0	0	1	0	0	1	1	1	1	0	1	1	0	0	1	0
P30101	P30101	10	10	10	Protein disulfide-isomerase A3	PDIA3		1	10	10	10	6	7	4	6	6	5	2	8	7	5	8	7	8	7	9	6	7	4	6	6	5	2	8	7	5	8	7	8	7	9	6	7	4	6	6	5	2	8
P30153;P30154	P30153	4;1	4;1	4;1	Serine/threonine-protein phosphatase 2A 65 kDa regulatory subunit A alpha isoform	PPP2R1A		2	4	4	4	3	4	1	3	3	1	1	4	3	3	2	2	4	4	2	3	4	1	3	3	1	1	4	3	3	2	2	4	4	2	3	4	1	3	3	1	1	4
P30536	P30536	2	2	2	Translocator protein	TSPO		1	2	2	2	2	2	2	2	2	0	1	2	0	2	1	1	2	2	2	2	2	2	2	2	0	1	2	0	2	1	1	2	2	2	2	2	2	2	2	0	1	2
P31025;Q5VSP4	P31025;Q5VSP4	2;1	2;1	2;1	Lipocalin-1;Putative lipocalin 1-like protein 1	LCN1;LCN1P1	;	2	2	2	2	2	2	1	2	2	0	1	2	1	2	2	1	1	2	1	2	2	1	2	2	0	1	2	1	2	2	1	1	2	1	2	2	1	2	2	0	1	2
P31151;Q86SG5	P31151;Q86SG5	4;2	4;2	4;2	Protein S100-A7;Protein S100-A7A	S100A7;S100A7A	;	2	4	4	4	3	3	2	3	3	2	2	3	2	2	2	2	2	3	2	3	3	2	3	3	2	2	3	2	2	2	2	2	3	2	3	3	2	3	3	2	2	3
P31483	P31483	4	1	1	Nucleolysin TIA-1 isoform p40	TIA1		1	4	1	1	4	4	3	4	3	4	1	4	4	4	3	4	4	4	4	1	1	0	1	1	1	0	1	1	1	0	1	1	1	1	1	1	0	1	1	1	0	1
P31942	P31942	6	6	6	Heterogeneous nuclear ribonucleoprotein H3	HNRNPH3		1	6	6	6	5	5	5	5	6	6	5	6	6	4	5	4	5	6	6	5	5	5	5	6	6	5	6	6	4	5	4	5	6	6	5	5	5	5	6	6	5	6
P31943	P31943	8	8	3	Heterogeneous nuclear ribonucleoprotein H;Heterogeneous nuclear ribonucleoprotein H, N-terminally processed	HNRNPH1		1	8	8	3	6	6	5	5	6	5	4	5	7	6	4	5	4	5	7	6	6	5	5	6	5	4	5	7	6	4	5	4	5	7	2	2	1	1	2	1	1	1
P31944	P31944	11	11	11	Caspase-14;Caspase-14 subunit p17, mature form;Caspase-14 subunit p10, mature form;Caspase-14 subunit p20, intermediate form;Caspase-14 subunit p8, intermediate form	CASP14		1	11	11	11	8	10	9	10	10	7	8	8	8	10	10	9	10	8	9	8	10	9	10	10	7	8	8	8	10	10	9	10	8	9	8	10	9	10	10	7	8	8
P31946	P31946	8	3	3	14-3-3 protein beta/alpha;14-3-3 protein beta/alpha, N-terminally processed	YWHAB		1	8	3	3	8	8	6	6	7	7	4	6	7	7	8	7	6	7	6	3	3	3	3	3	3	2	3	3	3	3	3	3	3	2	3	3	3	3	3	3	2	3
P31947	P31947	5	2	2	14-3-3 protein sigma	SFN		1	5	2	2	5	5	4	3	5	3	2	4	3	4	5	4	3	4	4	2	2	2	1	2	1	0	2	1	2	2	2	2	2	2	2	2	2	1	2	1	0	2
P32119	P32119	8	7	7	Peroxiredoxin-2	PRDX2		1	8	7	7	7	8	7	7	8	6	6	8	8	7	8	6	7	7	7	6	7	6	6	7	5	5	7	7	6	7	5	6	6	6	6	7	6	6	7	5	5	7
P32189;Q14409	P32189;Q14409	4;3	4;3	4;3	Glycerol kinase;Putative glycerol kinase 3	GK;GK3P	;	2	4	4	4	3	3	2	3	3	2	1	3	3	3	2	2	2	3	4	3	3	2	3	3	2	1	3	3	3	2	2	2	3	4	3	3	2	3	3	2	1	3
P34897	P34897	1	1	1	Serine hydroxymethyltransferase, mitochondrial	SHMT2		1	1	1	1	1	1	0	1	1	1	0	0	1	0	1	1	1	1	1	1	1	0	1	1	1	0	0	1	0	1	1	1	1	1	1	1	0	1	1	1	0	0
P35030	P35030	1	1	1	Trypsin-3	PRSS3		1	1	1	1	0	1	1	1	1	1	1	0	1	1	1	0	0	1	1	0	1	1	1	1	1	1	0	1	1	1	0	0	1	1	0	1	1	1	1	1	1	0
P35221	P35221	3	3	3	Catenin alpha-1	CTNNA1		1	3	3	3	1	1	0	2	1	0	0	2	2	1	0	0	1	2	3	1	1	0	2	1	0	0	2	2	1	0	0	1	2	3	1	1	0	2	1	0	0	2
P35232	P35232	15	15	15	Prohibitin	PHB		1	15	15	15	12	12	10	11	12	11	10	12	13	13	11	13	14	11	13	12	12	10	11	12	11	10	12	13	13	11	13	14	11	13	12	12	10	11	12	11	10	12
P35268	P35268	2	2	2	60S ribosomal protein L22	RPL22		1	2	2	2	2	2	2	2	2	2	1	2	2	2	2	2	2	2	1	2	2	2	2	2	2	1	2	2	2	2	2	2	2	1	2	2	2	2	2	2	1	2
P35527;CON__P35527	P35527;CON__P35527	48;47	48;47	47;46	Keratin, type I cytoskeletal 9	KRT9	;	2	48	48	47	45	43	41	44	41	36	40	43	41	44	42	37	43	45	41	45	43	41	44	41	36	40	43	41	44	42	37	43	45	41	44	43	41	44	40	36	40	42
8;127449;127450;127451;127452;127453;127454;127455;127456;127457;127458;127459;127460;127461;127462;127463;127464;127465;127466;127467;127468;127469;127470	7486;7487;7488;7489;7490;7491;7492;7493;7494;7495;7496;7497;7498;7499;7500;7501;7502;7503;7504;7505;7506;7507;7508;7509;7510;7511;7512;7513;7514;7515;7516;7517;7518;7519;7520;7521;7522;7523;7524;7525;7526;7527;7528;7529;7530;7531;7532;7533;7534;7535;7536;7537;7538;7539;7540;7541;7542;7543;7544;7545;7546;7547;7548;7549;7550;7551;7552;7553;7554;7555;7556;7557;7558;7559;7560;7561;7562;7563;7564;7565…
67;68768;68769;68770;68771;68772;68773;68774;68775;68776;68777;68778;68779;68780;68781;68782;68783;68784;68785;68786;68787;68788;68789;68790;68791;68792;68793;68794;68795;68796;68797;68798;68799;68800;68801;68802;68803;68804;68805;68806;68807;68808;68809;68810;68811;68812;68813;68814;68815;68816;71719;71720;71721;71722;71723;71724;71725;71726;71727;71728;71729;71730;71731;71732;71733;71734;71735;…	7537;7568;9873;12914;13689;18603;20911;20943;24870;26254;27366;29024;29025;30517;32291;32523;32529;35451;36483;37844;37854;39334;39628;41296;41327;42392;52005;52870;52960;57601;57680;59519;59713;59809;59909;62192;62346;62347;63656;63992;64746;68792;71738;71982;79742;79864;79881;82718	298;299;300;301;302;303;304;305	157;245;269;276;286;296;326;411
P35573	P35573	3	3	3	Glycogen debranching enzyme;4-alpha-glucanotransferase;Amylo-alpha-1,6-glucosidase	AGL		1	3	3	3	0	1	1	2	1	0	1	1	1	1	1	1	0	1	0	0	1	1	2	1	0	1	1	1	1	1	1	0	1	0	0	1	1	2	1	0	1	1
P35579;REV__Q9UKV3	P35579	82;1	82;1	68;1	Myosin-9	MYH9		2	82	82	68	60	55	63	67	55	71	21	75	74	69	57	67	55	75	76	60	55	63	67	55	71	21	75	74	69	57	67	55	75	76	50	47	50	55	47	57	18	62
P35580	P35580	31	23	21	Myosin-10	MYH10		1	31	23	21	8	4	9	14	5	13	2	20	15	13	7	17	9	14	29	3	0	2	7	1	5	1	12	8	5	2	12	3	7	22	3	0	2	6	1	5	1	11
P35609	P35609	9	1	1	Alpha-actinin-2	ACTN2		1	9	1	1	7	8	3	6	6	6	4	7	5	6	5	5	5	7	9	1	1	0	0	1	0	0	1	1	0	0	0	0	1	1	1	1	0	0	1	0	0	1
P35610	P35610	4	4	4	Sterol O-acyltransferase 1	SOAT1		1	4	4	4	4	3	4	4	3	4	3	4	3	4	3	4	4	4	3	4	3	4	4	3	4	3	4	3	4	3	4	4	4	3	4	3	4	4	3	4	3	4
P35637	P35637	10	8	8	RNA-binding protein FUS	FUS		1	10	8	8	8	7	6	9	8	7	4	8	9	9	7	7	7	8	9	6	5	4	7	6	5	2	6	7	7	5	5	5	6	7	6	5	4	7	6	5	2	6
P35658	P35658	1	1	1	Nuclear pore complex protein Nup214	NUP214		1	1	1	1	1	0	1	0	0	1	1	0	0	1	1	1	1	0	1	1	0	1	0	0	1	1	0	0	1	1	1	1	0	1	1	0	1	0	0	1	1	0
P35908	P35908	61	57	1	Keratin, type II cytoskeletal 2 epidermal	KRT2		1	61	57	1	57	57	49	56	53	52	50	59	57	56	55	52	56	58	52	53	53	45	52	49	48	46	55	53	52	51	48	52	54	49	1	1	1	1	1	1	1	1
P35998	P35998	2	2	2	26S protease regulatory subunit 7	PSMC2		1	2	2	2	2	1	0	1	0	0	0	1	1	0	0	0	0	1	1	2	1	0	1	0	0	0	1	1	0	0	0	0	1	1	2	1	0	1	0	0	0	1
P36507	P36507	23	23	19	Dual specificity mitogen-activated protein kinase kinase 2	MAP2K2		1	23	23	19	22	23	17	20	20	16	8	23	21	20	16	17	18	22	17	22	23	17	20	20	16	8	23	21	20	16	17	18	22	17	18	19	14	16	16	12	7	19
P36542	P36542	7	7	7	ATP synthase subunit gamma, mitochondrial	ATP5C1		1	7	7	7	5	5	4	4	6	4	7	5	6	4	5	4	5	5	7	5	5	4	4	6	4	7	5	6	4	5	4	5	5	7	5	5	4	4	6	4	7	5
P36551	P36551	2	2	2	Oxygen-dependent coproporphyrinogen-III oxidase, mitochondrial	CPOX		1	2	2	2	1	2	1	2	2	1	1	2	2	2	1	1	1	2	2	1	2	1	2	2	1	1	2	2	2	1	1	1	2	2	1	2	1	2	2	1	1	2
P36578	P36578	11	11	11	60S ribosomal protein L4	RPL4		1	11	11	11	9	10	5	10	8	6	4	7	8	7	6	8	7	9	10	9	10	5	10	8	6	4	7	8	7	6	8	7	9	10	9	10	5	10	8	6	4	7
P36894	P36894	6	6	6	Bone morphogenetic protein receptor type-1A	BMPR1A		1	6	6	6	5	4	3	2	4	3	2	6	4	5	2	4	5	5	5	5	4	3	2	4	3	2	6	4	5	2	4	5	5	5	5	4	3	2	4	3	2	6
P36896	P36896	5	4	4	Activin receptor type-1B	ACVR1B		1	5	4	4	3	2	1	3	1	0	3	4	3	4	1	4	5	5	4	2	2	1	3	1	0	2	3	3	4	1	3	4	4	3	2	2	1	3	1	0	2	3
P36897;Q8NER5	P36897	9;1	9;1	8;0	TGF-beta receptor type-1	TGFBR1		2	9	9	8	9	7	7	8	6	6	3	8	7	7	4	8	8	8	8	9	7	7	8	6	6	3	8	7	7	4	8	8	8	8	8	7	7	8	6	6	2	7
P36954	P36954	1	1	1	DNA-directed RNA polymerase II subunit RPB9	POLR2I		1	1	1	1	0	0	0	0	0	0	0	1	0	1	0	0	0	0	1	0	0	0	0	0	0	0	1	0	1	0	0	0	0	1	0	0	0	0	0	0	0	1
P36957	P36957	2	2	2	Dihydrolipoyllysine-residue succinyltransferase component of 2-oxoglutarate dehydrogenase complex, mitochondrial	DLST		1	2	2	2	2	2	2	2	2	2	1	2	2	2	1	1	2	2	2	2	2	2	2	2	2	1	2	2	2	1	1	2	2	2	2	2	2	2	2	2	1	2
P37108	P37108	1	1	1	Signal recognition particle 14 kDa protein	SRP14		1	1	1	1	1	1	1	1	1	1	0	1	1	0	0	1	0	1	1	1	1	1	1	1	1	0	1	1	0	0	1	0	1	1	1	1	1	1	1	1	0	1
P37173	P37173	16	16	16	TGF-beta receptor type-2	TGFBR2		1	16	16	16	14	15	10	11	13	10	9	16	13	13	12	10	15	16	16	14	15	10	11	13	10	9	16	13	13	12	10	15	16	16	14	15	10	11	13	10	9	16
P37198	P37198	4	4	4	Nuclear pore glycoprotein p62	NUP62		1	4	4	4	3	2	1	2	3	2	1	3	0	2	3	1	2	4	2	3	2	1	2	3	2	1	3	0	2	3	1	2	4	2	3	2	1	2	3	2	1	3
P37802	P37802	4	4	4	Transgelin-2	TAGLN2		1	4	4	4	4	4	2	3	3	3	2	3	4	2	4	3	3	4	3	4	4	2	3	3	3	2	3	4	2	4	3	3	4	3	4	4	2	3	3	3	2	3
P38117	P38117	2	2	2	Electron transfer flavoprotein subunit beta	ETFB		1	2	2	2	0	1	0	1	0	0	0	1	0	1	0	0	1	2	1	0	1	0	1	0	0	0	1	0	1	0	0	1	2	1	0	1	0	1	0	0	0	1
P38159;Q96E39;O75526;Q8N7X1	P38159;Q96E39	11;7;2;1	11;7;2;1	11;7;2;1	RNA-binding motif protein, X chromosome;RNA-binding motif protein, X chromosome, N-terminally processed;RNA binding motif protein, X-linked-like-1	RBMX;RBMXL1	;	4	11	11	11	9	9	7	7	9	8	1	8	9	7	6	8	6	9	8	9	9	7	7	9	8	1	8	9	7	6	8	6	9	8	9	9	7	7	9	8	1	8
P38606	P38606	1	1	1	V-type proton ATPase catalytic subunit A	ATP6V1A		1	1	1	1	0	0	0	1	1	0	0	1	1	1	0	0	1	1	1	0	0	0	1	1	0	0	1	1	1	0	0	1	1	1	0	0	0	1	1	0	0	1
P38646	P38646	12	12	12	Stress-70 protein, mitochondrial	HSPA9		1	12	12	12	7	9	9	10	11	9	8	10	9	11	6	10	10	9	10	7	9	9	10	11	9	8	10	9	11	6	10	10	9	10	7	9	9	10	11	9	8	10
P38919	P38919	2	2	2	Eukaryotic initiation factor 4A-III;Eukaryotic initiation factor 4A-III, N-terminally processed	EIF4A3		1	2	2	2	1	2	0	0	2	1	1	2	2	1	1	1	1	2	2	1	2	0	0	2	1	1	2	2	1	1	1	1	2	2	1	2	0	0	2	1	1	2
P39019	P39019	1	1	1	40S ribosomal protein S19	RPS19		1	1	1	1	1	1	1	1	1	1	0	1	1	1	0	0	0	1	0	1	1	1	1	1	1	0	1	1	1	0	0	0	1	0	1	1	1	1	1	1	0	1
P39023	P39023	7	7	7	60S ribosomal protein L3	RPL3		1	7	7	7	5	6	5	5	6	6	3	6	6	5	6	5	5	5	7	5	6	5	5	6	6	3	6	6	5	6	5	5	5	7	5	6	5	5	6	6	3	6
P39656	P39656	6	6	6	Dolichyl-diphosphooligosaccharide--protein glycosyltransferase 48 kDa subunit	DDOST		1	6	6	6	3	4	0	4	4	2	2	5	2	4	2	1	4	3	1	3	4	0	4	4	2	2	5	2	4	2	1	4	3	1	3	4	0	4	4	2	2	5
P40222	P40222	6	6	6	Alpha-taxilin	TXLNA		1	6	6	6	6	6	0	5	1	0	1	5	0	5	3	3	1	6	0	6	6	0	5	1	0	1	5	0	5	3	3	1	6	0	6	6	0	5	1	0	1	5
P40429;Q6NVV1	P40429;Q6NVV1	5;3	5;3	5;3	60S ribosomal protein L13a;Putative 60S ribosomal protein L13a protein RPL13AP3	RPL13A;RPL13AP3	;	2	5	5	5	4	3	2	5	3	2	0	4	2	4	4	3	4	4	4	4	3	2	5	3	2	0	4	2	4	4	3	4	4	4	4	3	2	5	3	2	0	4
P40616	P40616	2	2	2	ADP-ribosylation factor-like protein 1	ARL1		1	2	2	2	1	1	0	2	1	0	1	2	0	0	1	0	0	1	1	1	1	0	2	1	0	1	2	0	0	1	0	0	1	1	1	1	0	2	1	0	1	2
P40926	P40926	2	2	2	Malate dehydrogenase, mitochondrial	MDH2		1	2	2	2	0	2	1	2	2	0	2	2	0	1	2	0	2	1	0	0	2	1	2	2	0	2	2	0	1	2	0	2	1	0	0	2	1	2	2	0	2	2
P40939	P40939	6	6	6	Trifunctional enzyme subunit alpha, mitochondrial;Long-chain enoyl-CoA hydratase;Long chain 3-hydroxyacyl-CoA dehydrogenase	HADHA		1	6	6	6	2	3	1	6	5	2	2	5	2	3	3	2	4	4	4	2	3	1	6	5	2	2	5	2	3	3	2	4	4	4	2	3	1	6	5	2	2	5
P41229;Q9BY66	P41229;Q9BY66	2;1	2;1	2;1	Lysine-specific demethylase 5C;Lysine-specific demethylase 5D	KDM5C;KDM5D	;	2	2	2	2	1	2	1	1	2	1	1	1	1	2	1	2	1	1	2	1	2	1	1	2	1	1	1	1	2	1	2	1	1	2	1	2	1	1	2	1	1	1
P41240;P42679	P41240	18;1	18;1	18;1	Tyrosine-protein kinase CSK	CSK		2	18	18	18	17	17	13	17	17	13	10	17	16	17	14	14	15	17	16	17	17	13	17	17	13	10	17	16	17	14	14	15	17	16	17	17	13	17	17	13	10	17
P41252	P41252	11	11	11	Isoleucine--tRNA ligase, cytoplasmic	IARS		1	11	11	11	7	8	2	8	6	3	0	9	5	7	2	5	1	8	6	7	8	2	8	6	3	0	9	5	7	2	5	1	8	6	7	8	2	8	6	3	0	9
P42126	P42126	3	3	3	Enoyl-CoA delta isomerase 1, mitochondrial	ECI1		1	3	3	3	2	3	1	3	3	2	1	3	2	3	1	1	2	3	3	2	3	1	3	3	2	1	3	2	3	1	1	2	3	3	2	3	1	3	3	2	1	3
P42167;P42166	P42167;P42166	3;2	3;2	3;2	Lamina-associated polypeptide 2, isoforms beta/gamma;Thymopoietin;Thymopentin;Lamina-associated polypeptide 2, isoform alpha;Thymopoietin;Thymopentin	TMPO	;	2	3	3	3	2	2	1	2	1	0	3	1	0	2	1	0	2	2	1	2	2	1	2	1	0	3	1	0	2	1	0	2	2	1	2	2	1	2	1	0	3	1
P42224	P42224	2	2	2	Signal transducer and activator of transcription 1-alpha/beta	STAT1		1	2	2	2	0	1	1	1	0	1	1	1	0	1	1	1	1	0	2	0	1	1	1	0	1	1	1	0	1	1	1	1	0	2	0	1	1	1	0	1	1	1
P42345	P42345	29	29	29	Serine/threonine-protein kinase mTOR	MTOR		1	29	29	29	26	20	16	25	17	14	6	25	16	21	9	14	18	28	19	26	20	16	25	17	14	6	25	16	21	9	14	18	28	19	26	20	16	25	17	14	6	25
P42356	P42356	9	9	9	Phosphatidylinositol 4-kinase alpha	PI4KA		1	9	9	9	7	8	3	9	6	5	4	9	6	8	2	4	5	8	5	7	8	3	9	6	5	4	9	6	8	2	4	5	8	5	7	8	3	9	6	5	4	9
P42357	P42357	8	8	8	Histidine ammonia-lyase	HAL		1	8	8	8	6	7	4	5	7	3	5	5	4	5	5	4	6	6	5	6	7	4	5	7	3	5	5	4	5	5	4	6	6	5	6	7	4	5	7	3	5	5
P42677	P42677	2	1	1	40S ribosomal protein S27	RPS27		1	2	1	1	0	0	1	0	0	1	1	0	0	0	0	1	1	1	1	0	0	1	0	0	1	1	0	0	0	0	1	0	1	1	0	0	1	0	0	1	1	0
P42680	P42680	2	2	2	Tyrosine-protein kinase Tec	TEC		1	2	2	2	2	0	1	1	2	0	0	1	1	2	0	1	1	1	0	2	0	1	1	2	0	0	1	1	2	0	1	1	1	0	2	0	1	1	2	0	0	1
P42684	P42684	12	5	5	Abelson tyrosine-protein kinase 2	ABL2		1	12	5	5	11	9	4	12	8	8	1	12	11	12	6	7	7	11	8	5	5	2	5	4	4	1	5	5	5	3	2	3	5	3	5	5	2	5	4	4	1	5
P42704	P42704	4	4	4	Leucine-rich PPR motif-containing protein, mitochondrial	LRPPRC		1	4	4	4	1	2	0	3	2	2	0	2	2	3	1	2	4	3	2	1	2	0	3	2	2	0	2	2	3	1	2	4	3	2	1	2	0	3	2	2	0	2
P42766	P42766	1	1	1	60S ribosomal protein L35	RPL35		1	1	1	1	1	1	1	1	1	1	0	1	1	1	1	1	1	1	1	1	1	1	1	1	1	0	1	1	1	1	1	1	1	1	1	1	1	1	1	1	0	1
P43243	P43243	22	22	22	Matrin-3	MATR3		1	22	22	22	9	6	9	7	4	12	4	10	18	9	4	12	7	11	18	9	6	9	7	4	12	4	10	18	9	4	12	7	11	18	9	6	9	7	4	12	4	10
P43304	P43304	3	3	3	Glycerol-3-phosphate dehydrogenase, mitochondrial	GPD2		1	3	3	3	3	2	0	2	3	0	3	1	1	2	1	0	3	3	1	3	2	0	2	3	0	3	1	1	2	1	0	3	3	1	3	2	0	2	3	0	3	1
P43307	P43307	1	1	1	Translocon-associated protein subunit alpha	SSR1		1	1	1	1	1	1	0	1	1	1	1	1	1	1	1	1	1	1	1	1	1	0	1	1	1	1	1	1	1	1	1	1	1	1	1	1	0	1	1	1	1	1
P43686	P43686	2	2	2	26S protease regulatory subunit 6B	PSMC4		1	2	2	2	2	1	1	2	1	1	1	1	2	2	1	1	2	2	1	2	1	1	2	1	1	1	1	2	2	1	1	2	2	1	2	1	1	2	1	1	1	1
P45880	P45880	12	12	12	Voltage-dependent anion-selective channel protein 2	VDAC2		1	12	12	12	10	11	9	11	10	9	10	9	8	11	9	11	11	10	11	10	11	9	11	10	9	10	9	8	11	9	11	11	10	11	10	11	9	11	10	9	10	9
P45983	P45983	16	16	7	Mitogen-activated protein kinase 8	MAPK8		1	16	16	7	13	13	8	14	10	8	2	13	12	14	9	10	12	13	10	13	13	8	14	10	8	2	13	12	14	9	10	12	13	10	6	7	4	7	5	3	2	6
P45984	P45984	12	7	6	Mitogen-activated protein kinase 9	MAPK9		1	12	7	6	11	11	8	11	10	10	3	11	11	11	8	10	10	11	10	7	7	6	7	7	7	3	7	7	7	7	7	7	7	7	6	6	5	6	6	6	2	6
P45985	P45985	3	3	3	Dual specificity mitogen-activated protein kinase kinase 4	MAP2K4		1	3	3	3	3	1	1	2	3	1	0	3	1	2	0	1	1	3	2	3	1	1	2	3	1	0	3	1	2	0	1	1	3	2	3	1	1	2	3	1	0	3
P46734	P46734	10	10	8	Dual specificity mitogen-activated protein kinase kinase 3	MAP2K3		1	10	10	8	8	7	2	8	8	7	2	10	5	10	7	6	5	10	4	8	7	2	8	8	7	2	10	5	10	7	6	5	10	4	6	5	2	6	6	5	0	8
P46776	P46776	3	3	3	60S ribosomal protein L27a	RPL27A		1	3	3	3	2	3	2	1	3	2	1	3	1	1	1	2	2	3	2	2	3	2	1	3	2	1	3	1	1	1	2	2	3	2	2	3	2	1	3	2	1	3
P46778	P46778	3	3	3	60S ribosomal protein L21	RPL21		1	3	3	3	3	1	1	1	1	2	1	1	3	2	1	1	1	2	3	3	1	1	1	1	2	1	1	3	2	1	1	1	2	3	3	1	1	1	1	2	1	1
P46779	P46779	3	3	3	60S ribosomal protein L28	RPL28		1	3	3	3	3	3	3	3	3	3	2	3	3	3	1	3	3	3	3	3	3	3	3	3	3	2	3	3	3	1	3	3	3	3	3	3	3	3	3	3	2	3
P46781	P46781	8	8	8	40S ribosomal protein S9	RPS9		1	8	8	8	8	8	8	7	7	8	3	7	8	6	7	7	5	7	8	8	8	8	7	7	8	3	7	8	6	7	7	5	7	8	8	8	8	7	7	8	3	7
P46782	P46782	3	3	3	40S ribosomal protein S5;40S ribosomal protein S5, N-terminally processed	RPS5		1	3	3	3	3	3	1	2	2	2	1	3	2	2	1	0	2	2	3	3	3	1	2	2	2	1	3	2	2	1	0	2	2	3	3	3	1	2	2	2	1	3
P46783	P46783	2	2	2	40S ribosomal protein S10	RPS10		1	2	2	2	1	2	1	2	2	1	1	2	2	1	1	1	1	2	2	1	2	1	2	2	1	1	2	2	1	1	1	1	2	2	1	2	1	2	2	1	1	2
P46939	P46939	2	2	2	Utrophin	UTRN		1	2	2	2	0	0	1	0	0	1	0	1	1	0	0	1	0	0	2	0	0	1	0	0	1	0	1	1	0	0	1	0	0	2	0	0	1	0	0	1	0	1
P46940	P46940	6	6	6	Ras GTPase-activating-like protein IQGAP1	IQGAP1		1	6	6	6	3	3	2	2	2	3	1	2	2	1	1	1	1	2	6	3	3	2	2	2	3	1	2	2	1	1	1	1	2	6	3	3	2	2	2	3	1	2
P46977	P46977	7	7	7	Dolichyl-diphosphooligosaccharide--protein glycosyltransferase subunit STT3A	STT3A		1	7	7	7	6	7	5	6	6	4	5	7	6	7	6	4	6	7	5	6	7	5	6	6	4	5	7	6	7	6	4	6	7	5	6	7	5	6	6	4	5	7
P47756	P47756	5	5	5	F-actin-capping protein subunit beta	CAPZB		1	5	5	5	3	4	2	5	5	4	0	5	3	3	2	1	2	5	5	3	4	2	5	5	4	0	5	3	3	2	1	2	5	5	3	4	2	5	5	4	0	5
P47897	P47897	3	3	3	Glutamine--tRNA ligase	QARS		1	3	3	3	2	2	0	3	1	1	0	2	2	1	0	1	0	3	1	2	2	0	3	1	1	0	2	2	1	0	1	0	3	1	2	2	0	3	1	1	0	2
P47914	P47914	1	1	1	60S ribosomal protein L29	RPL29		1	1	1	1	0	1	1	1	1	1	0	1	1	0	1	1	1	1	1	0	1	1	1	1	1	0	1	1	0	1	1	1	1	1	0	1	1	1	1	1	0	1
P47929	P47929	6	6	6	Galectin-7	LGALS7		1	6	6	6	3	4	1	2	4	3	6	4	5	3	3	3	2	4	4	3	4	1	2	4	3	6	4	5	3	3	3	2	4	4	3	4	1	2	4	3	6	4
P48047	P48047	6	6	6	ATP synthase subunit O, mitochondrial	ATP5O		1	6	6	6	4	3	1	3	3	3	4	4	6	3	3	2	4	5	3	4	3	1	3	3	3	4	4	6	3	3	2	4	5	3	4	3	1	3	3	3	4	4
P48059	P48059	4	4	4	LIM and senescent cell antigen-like-containing domain protein 1	LIMS1		1	4	4	4	3	3	1	4	1	2	0	4	2	4	1	2	3	4	2	3	3	1	4	1	2	0	4	2	4	1	2	3	4	2	3	3	1	4	1	2	0	4
P48426	P48426	6	3	3	Phosphatidylinositol 5-phosphate 4-kinase type-2 alpha	PIP4K2A		1	6	3	3	4	4	1	5	3	1	0	2	3	3	1	1	2	3	4	3	2	1	3	2	1	0	1	2	2	1	1	1	2	3	3	2	1	3	2	1	0	1
P48594	P48594	12	3	3	Serpin B4	SERPINB4		1	12	3	3	11	9	6	9	11	5	7	9	6	10	9	6	8	10	8	3	2	0	1	2	0	1	2	0	2	2	1	1	2	1	3	2	0	1	2	0	1	2
P48651	P48651	2	2	2	Phosphatidylserine synthase 1	PTDSS1		1	2	2	2	1	1	1	1	1	1	2	1	1	1	1	2	2	1	1	1	1	1	1	1	1	2	1	1	1	1	2	2	1	1	1	1	1	1	1	1	2	1
P48681	P48681	62	62	62	Nestin	NES		1	62	62	62	42	12	53	23	17	53	21	13	56	17	8	50	39	14	59	42	12	53	23	17	53	21	13	56	17	8	50	39	14	59	42	12	53	23	17	53	21	13
P48729;Q8N752	P48729;Q8N752	14;8	14;8	14;8	Casein kinase I isoform alpha;Casein kinase I isoform alpha-like	CSNK1A1;CSNK1A1L	;	2	14	14	14	12	12	11	12	11	11	5	13	13	13	10	11	12	13	12	12	12	11	12	11	11	5	13	13	13	10	11	12	13	12	12	12	11	12	11	11	5	13
P48730	P48730	14	4	4	Casein kinase I isoform delta	CSNK1D		1	14	4	4	13	13	11	12	10	13	5	13	13	8	10	10	9	13	11	4	4	3	4	3	4	1	4	4	2	3	3	2	4	3	4	4	3	4	3	4	1	4
P49006	P49006	2	2	2	MARCKS-related protein	MARCKSL1		1	2	2	2	1	1	0	2	2	0	0	2	0	1	2	0	2	2	0	1	1	0	2	2	0	0	2	0	1	2	0	2	2	0	1	1	0	2	2	0	0	2
P49189	P49189	1	1	1	4-trimethylaminobutyraldehyde dehydrogenase	ALDH9A1		1	1	1	1	1	1	0	1	1	1	1	1	1	1	1	0	1	1	0	1	1	0	1	1	1	1	1	1	1	1	0	1	1	0	1	1	0	1	1	1	1	1
P49207	P49207	2	2	2	60S ribosomal protein L34	RPL34		1	2	2	2	2	2	2	1	2	1	0	2	1	1	0	1	2	2	1	2	2	2	1	2	1	0	2	1	1	0	1	2	2	1	2	2	2	1	2	1	0	2
P49327	P49327	2	2	2	Fatty acid synthase;[Acyl-carrier-protein] S-acetyltransferase;[Acyl-carrier-protein] S-malonyltransferase;3-oxoacyl-[acyl-carrier-protein] synthase;3-oxoacyl-[acyl-carrier-protein] reductase;3-hydroxyacyl-[acyl-carrier-protein] dehydratase;Enoyl-[acyl-carrier-protein] reductase;Oleoyl-[acyl-carrier-protein] hydrolase	FASN		1	2	2	2	2	2	1	2	2	1	1	2	0	2	2	2	2	2	1	2	2	1	2	2	1	1	2	0	2	2	2	2	2	1	2	2	1	2	2	1	1	2
P49368	P49368	2	2	2	T-complex protein 1 subunit gamma	CCT3		1	2	2	2	1	1	0	1	1	0	0	2	2	0	2	1	0	2	1	1	1	0	1	1	0	0	2	2	0	2	1	0	2	1	1	1	0	1	1	0	0	2
P49411	P49411	12	12	12	Elongation factor Tu, mitochondrial	TUFM		1	12	12	12	6	6	4	5	6	3	2	7	8	4	3	6	5	6	11	6	6	4	5	6	3	2	7	8	4	3	6	5	6	11	6	6	4	5	6	3	2	7
P49674	P49674	15	15	5	Casein kinase I isoform epsilon	CSNK1E		1	15	15	5	14	13	11	13	10	13	4	14	12	10	9	10	11	14	12	14	13	11	13	10	13	4	14	12	10	9	10	11	14	12	5	4	3	5	3	4	0	5
P49720	P49720	2	2	2	Proteasome subunit beta type-3	PSMB3		1	2	2	2	2	2	2	2	2	0	2	2	1	2	2	1	2	2	2	2	2	2	2	2	0	2	2	1	2	2	1	2	2	2	2	2	2	2	2	0	2	2
P49748	P49748	7	7	7	Very long-chain specific acyl-CoA dehydrogenase, mitochondrial	ACADVL		1	7	7	7	2	3	1	3	3	3	3	4	4	3	2	4	5	3	4	2	3	1	3	3	3	3	4	4	3	2	4	5	3	4	2	3	1	3	3	3	3	4
P49756	P49756	2	2	2	RNA-binding protein 25	RBM25		1	2	2	2	2	1	1	2	1	2	1	1	2	1	1	2	1	1	1	2	1	1	2	1	2	1	1	2	1	1	2	1	1	1	2	1	1	2	1	2	1	1
P49761	P49761	3	3	3	Dual specificity protein kinase CLK3	CLK3		1	3	3	3	2	0	1	1	0	2	0	2	3	0	0	1	0	1	1	2	0	1	1	0	2	0	2	3	0	0	1	0	1	1	2	0	1	1	0	2	0	2
P49790	P49790	2	2	2	Nuclear pore complex protein Nup153	NUP153		1	2	2	2	0	1	0	0	1	1	1	1	0	0	0	1	1	1	2	0	1	0	0	1	1	1	1	0	0	0	1	1	1	2	0	1	0	0	1	1	1	1
P49792;Q7Z3J3;A6NKT7;Q99666;O14715	P49792;Q7Z3J3;A6NKT7;Q99666;O14715	2;1;1;1;1	2;1;1;1;1	2;1;1;1;1	E3 SUMO-protein ligase RanBP2;RanBP2-like and GRIP domain-containing protein 4;RanBP2-like and GRIP domain-containing protein 3;RANBP2-like and GRIP domain-containing protein 5/6;RANBP2-like and GRIP domain-containing protein 8	RANBP2;RGPD4;RGPD3;RGPD5;RGPD8	;;;;	5	2	2	2	0	1	1	0	1	1	0	0	0	0	1	2	0	0	2	0	1	1	0	1	1	0	0	0	0	1	2	0	0	2	0	1	1	0	1	1	0	0
P49821	P49821	1	1	1	NADH dehydrogenase [ubiquinone] flavoprotein 1, mitochondrial	NDUFV1		1	1	1	1	0	1	0	1	1	1	1	1	1	1	0	1	1	1	1	0	1	0	1	1	1	1	1	1	1	0	1	1	1	1	0	1	0	1	1	1	1	1
P49840	P49840	15	10	10	Glycogen synthase kinase-3 alpha	GSK3A		1	15	10	10	15	15	12	15	14	11	6	15	13	15	9	12	14	14	14	10	10	8	10	9	7	5	10	8	10	5	8	9	9	10	10	10	8	10	9	7	5	10
P49841	P49841	21	21	16	Glycogen synthase kinase-3 beta	GSK3B		1	21	21	16	20	18	14	21	18	16	9	19	15	20	12	14	17	19	17	20	18	14	21	18	16	9	19	15	20	12	14	17	19	17	15	13	10	16	13	12	8	14
P50281	P50281	3	3	3	Matrix metalloproteinase-14	MMP14		1	3	3	3	2	1	0	1	2	1	1	3	2	2	1	2	2	3	1	2	1	0	1	2	1	1	3	2	2	1	2	2	3	1	2	1	0	1	2	1	1	3
P50402	P50402	6	6	6	Emerin	EMD		1	6	6	6	4	2	4	3	3	3	2	6	4	3	3	4	5	2	4	4	2	4	3	3	3	2	6	4	3	3	4	5	2	4	4	2	4	3	3	3	2	6
P50452;P35237	P50452;P35237	2;1	2;1	2;1	Serpin B8;Serpin B6	SERPINB8;SERPINB6	;	2	2	2	2	0	1	0	2	2	0	1	2	1	2	2	0	1	1	0	0	1	0	2	2	0	1	2	1	2	2	0	1	1	0	0	1	0	2	2	0	1	2
P50454	P50454	14	14	14	Serpin H1	SERPINH1		1	14	14	14	10	10	9	9	10	10	6	9	12	8	7	9	9	10	11	10	10	9	9	10	10	6	9	12	8	7	9	9	10	11	10	10	9	9	10	10	6	9
P50613;Q9C098	P50613	17;1	17;1	17;1	Cyclin-dependent kinase 7	CDK7		2	17	17	17	14	15	13	15	12	14	2	15	15	15	8	14	10	16	16	14	15	13	15	12	14	2	15	15	15	8	14	10	16	16	14	15	13	15	12	14	2	15
P50750	P50750	11	10	10	Cyclin-dependent kinase 9	CDK9		1	11	10	10	11	9	8	11	9	8	6	10	10	9	8	8	7	10	9	10	8	7	10	8	7	5	9	9	8	7	7	6	9	8	10	8	7	10	8	7	5	9
P50914	P50914	2	2	2	60S ribosomal protein L14	RPL14		1	2	2	2	2	2	1	2	2	1	1	2	2	2	2	2	2	2	2	2	2	1	2	2	1	1	2	2	2	2	2	2	2	2	2	2	1	2	2	1	1	2
P50995	P50995	2	2	2	Annexin A11	ANXA11		1	2	2	2	1	1	0	0	1	0	1	1	0	0	0	0	0	1	0	1	1	0	0	1	0	1	1	0	0	0	0	0	1	0	1	1	0	0	1	0	1	1
P51114;P51116;Q06787	P51114	5;2;1	5;2;1	5;2;1	Fragile X mental retardation syndrome-related protein 1	FXR1		3	5	5	5	3	3	3	2	1	2	0	2	3	3	1	3	3	3	4	3	3	3	2	1	2	0	2	3	3	1	3	3	3	4	3	3	3	2	1	2	0	2
P51148;P61020	P51148;P61020	3;2	3;2	1;0	Ras-related protein Rab-5C;Ras-related protein Rab-5B	RAB5C;RAB5B	;	2	3	3	1	3	3	2	2	3	2	2	3	2	3	3	2	3	3	3	3	3	2	2	3	2	2	3	2	3	3	2	3	3	3	1	1	1	1	1	1	0	1
P51149	P51149	5	5	5	Ras-related protein Rab-7a	RAB7A		1	5	5	5	3	1	2	3	4	2	1	1	1	4	1	2	1	3	3	3	1	2	3	4	2	1	1	1	4	1	2	1	3	3	3	1	2	3	4	2	1	1
P51398	P51398	1	1	1	28S ribosomal protein S29, mitochondrial	DAP3		1	1	1	1	1	1	0	0	0	0	1	1	1	1	0	1	0	0	1	1	1	0	0	0	0	1	1	1	1	0	1	0	0	1	1	1	0	0	0	0	1	1
P51571	P51571	3	3	3	Translocon-associated protein subunit delta	SSR4		1	3	3	3	3	2	2	3	2	1	2	3	2	2	1	2	2	3	3	3	2	2	3	2	1	2	3	2	2	1	2	2	3	3	3	2	2	3	2	1	2	3
P51659	P51659	42	42	42	Peroxisomal multifunctional enzyme type 2;(3R)-hydroxyacyl-CoA dehydrogenase;Enoyl-CoA hydratase 2	HSD17B4		1	42	42	42	33	35	35	32	33	35	32	34	38	32	31	34	35	34	33	33	35	35	32	33	35	32	34	38	32	31	34	35	34	33	33	35	35	32	33	35	32	34
P51798	P51798	2	2	2	H(+)/Cl(-) exchange transporter 7	CLCN7		1	2	2	2	0	1	0	1	1	0	0	1	0	1	0	0	2	1	0	0	1	0	1	1	0	0	1	0	1	0	0	2	1	0	0	1	0	1	1	0	0	1
P51812	P51812	30	30	21	Ribosomal protein S6 kinase alpha-3	RPS6KA3		1	30	30	21	28	26	16	27	21	20	2	30	20	27	18	19	16	30	26	28	26	16	27	21	20	2	30	20	27	18	19	16	30	26	20	19	8	19	13	13	0	21
P51946	P51946	14	14	14	Cyclin-H	CCNH		1	14	14	14	13	10	7	10	9	7	3	13	11	9	5	8	7	12	11	13	10	7	10	9	7	3	13	11	9	5	8	7	12	11	13	10	7	10	9	7	3	13
P51948	P51948	12	12	12	CDK-activating kinase assembly factor MAT1	MNAT1		1	12	12	12	8	7	7	7	6	8	1	7	10	8	5	10	7	9	11	8	7	7	7	6	8	1	7	10	8	5	10	7	9	11	8	7	7	7	6	8	1	7
P51991	P51991	13	12	12	Heterogeneous nuclear ribonucleoprotein A3	HNRNPA3		1	13	12	12	12	10	9	9	10	10	4	10	13	10	8	8	9	10	11	11	9	8	8	9	9	4	9	12	9	7	7	8	9	11	11	9	8	8	9	9	4	9
P52209	P52209	2	2	2	6-phosphogluconate dehydrogenase, decarboxylating	PGD		1	2	2	2	0	1	0	1	2	1	1	1	0	1	1	1	2	1	2	0	1	0	1	2	1	1	1	0	1	1	1	2	1	2	0	1	0	1	2	1	1	1
P52272	P52272	19	19	19	Heterogeneous nuclear ribonucleoprotein M	HNRNPM		1	19	19	19	10	10	10	10	6	12	6	10	14	10	9	13	10	10	16	10	10	10	10	6	12	6	10	14	10	9	13	10	10	16	10	10	10	10	6	12	6	10
P52292	P52292	2	2	2	Importin subunit alpha-1	KPNA2		1	2	2	2	1	1	0	1	0	1	0	2	2	1	0	2	2	1	2	1	1	0	1	0	1	0	2	2	1	0	2	2	1	2	1	1	0	1	0	1	0	2
P52564	P52564	5	3	3	Dual specificity mitogen-activated protein kinase kinase 6	MAP2K6		1	5	3	3	4	4	0	4	4	2	3	5	2	4	2	2	4	5	3	2	2	0	2	2	0	1	3	1	2	0	0	2	3	2	2	2	0	2	2	0	1	3
P52597	P52597	5	3	3	Heterogeneous nuclear ribonucleoprotein F;Heterogeneous nuclear ribonucleoprotein F, N-terminally processed	HNRNPF		1	5	3	3	4	4	3	4	3	2	2	4	5	4	2	4	3	4	5	2	2	1	2	1	0	0	2	3	2	0	2	1	2	3	2	2	1	2	1	0	0	2
P52907;P47755	P52907	4;1	4;1	4;1	F-actin-capping protein subunit alpha-1	CAPZA1		2	4	4	4	2	2	1	4	2	1	1	4	3	3	4	3	4	2	3	2	2	1	4	2	1	1	4	3	3	4	3	4	2	3	2	2	1	4	2	1	1	4
P52948	P52948	9	9	9	Nuclear pore complex protein Nup98-Nup96;Nuclear pore complex protein Nup98;Nuclear pore complex protein Nup96	NUP98		1	9	9	9	6	8	1	7	8	2	3	5	2	6	6	2	4	7	2	6	8	1	7	8	2	3	5	2	6	6	2	4	7	2	6	8	1	7	8	2	3	5
P53007	P53007	2	2	2	Tricarboxylate transport protein, mitochondrial	SLC25A1		1	2	2	2	2	2	2	2	2	2	2	2	2	2	1	1	2	2	2	2	2	2	2	2	2	2	2	2	2	1	1	2	2	2	2	2	2	2	2	2	2	2
P53396	P53396	57	57	57	ATP-citrate synthase	ACLY		1	57	57	57	54	53	45	55	49	47	27	53	54	51	43	48	47	53	50	54	53	45	55	49	47	27	53	54	51	43	48	47	53	50	54	53	45	55	49	47	27	53
P53618	P53618	5	5	5	Coatomer subunit beta	COPB1		1	5	5	5	2	3	0	4	3	3	1	3	3	3	2	3	3	4	4	2	3	0	4	3	3	1	3	3	3	2	3	3	4	4	2	3	0	4	3	3	1	3
P53621	P53621	2	2	2	Coatomer subunit alpha;Xenin;Proxenin	COPA		1	2	2	2	1	1	1	2	1	1	0	2	2	1	1	1	1	2	2	1	1	1	2	1	1	0	2	2	1	1	1	1	2	2	1	1	1	2	1	1	0	2
P53634	P53634	3	3	3	Dipeptidyl peptidase 1;Dipeptidyl peptidase 1 exclusion domain chain;Dipeptidyl peptidase 1 heavy chain;Dipeptidyl peptidase 1 light chain	CTSC		1	3	3	3	2	3	1	2	3	1	2	2	2	3	2	1	2	2	3	2	3	1	2	3	1	2	2	2	3	2	1	2	2	3	2	3	1	2	3	1	2	2
P53667	P53667	18	18	18	LIM domain kinase 1	LIMK1		1	18	18	18	16	14	5	16	12	11	2	17	12	16	10	11	12	16	11	16	14	5	16	12	11	2	17	12	16	10	11	12	16	11	16	14	5	16	12	11	2	17
P53671	P53671	1	1	1	LIM domain kinase 2	LIMK2		1	1	1	1	1	1	1	1	1	1	0	1	1	1	0	1	1	1	1	1	1	1	1	1	1	0	1	1	1	0	1	1	1	1	1	1	1	1	1	1	0	1
P53779	P53779	12	2	2	Mitogen-activated protein kinase 10	MAPK10		1	12	2	2	10	9	5	10	7	8	1	10	9	10	5	6	9	10	7	2	2	0	2	1	2	0	2	2	2	1	0	2	2	1	2	2	0	2	1	2	0	2
P53999	P53999	3	3	3	Activated RNA polymerase II transcriptional coactivator p15	SUB1		1	3	3	3	3	3	3	3	3	3	1	3	3	3	2	3	3	3	3	3	3	3	3	3	3	1	3	3	3	2	3	3	3	3	3	3	3	3	3	3	1	3
P54136	P54136	3	3	3	Arginine--tRNA ligase, cytoplasmic	RARS		1	3	3	3	2	1	0	3	1	0	0	1	0	0	1	0	1	1	0	2	1	0	3	1	0	0	1	0	0	1	0	1	1	0	2	1	0	3	1	0	0	1
P54619;Q9UGI9	P54619	17;1	17;1	16;1	5-AMP-activated protein kinase subunit gamma-1	PRKAG1		2	17	17	16	16	14	13	15	14	13	4	17	16	16	9	13	14	15	15	16	14	13	15	14	13	4	17	16	16	9	13	14	15	15	15	13	12	14	13	12	3	16
P54646	P54646	5	1	1	5-AMP-activated protein kinase catalytic subunit alpha-2	PRKAA2		1	5	1	1	4	4	4	4	4	4	1	4	5	4	3	4	4	4	5	0	0	0	0	0	0	0	0	1	0	0	1	1	0	1	0	0	0	0	0	0	0	0
P54652	P54652	10	4	4	Heat shock-related 70 kDa protein 2	HSPA2		1	10	4	4	6	6	5	6	5	6	4	6	8	6	5	7	6	5	9	1	1	0	1	0	1	0	1	2	1	0	2	1	0	4	1	1	0	1	0	1	0	1
P54753;Q9UF33	P54753	12;3	5;0	5;0	Ephrin type-B receptor 3	EPHB3		2	12	5	5	10	9	9	9	9	8	6	9	9	9	7	11	10	10	10	3	3	3	2	2	2	0	2	3	2	2	4	3	3	4	3	3	3	2	2	2	0	2
P54760;Q06187	P54760	30;1	28;0	22;0	Ephrin type-B receptor 4	EPHB4		2	30	28	22	26	25	20	25	26	22	17	27	27	28	18	24	26	28	26	24	23	18	23	24	20	15	25	25	26	16	22	24	26	24	18	18	13	17	19	15	10	19
P54764	P54764	21	20	16	Ephrin type-A receptor 4	EPHA4		1	21	20	16	15	15	11	17	12	12	14	17	17	16	11	14	16	19	14	14	14	10	16	11	11	13	16	16	15	10	13	15	18	13	10	10	6	12	7	8	9	12
P54802	P54802	1	1	1	Alpha-N-acetylglucosaminidase;Alpha-N-acetylglucosaminidase 82 kDa form;Alpha-N-acetylglucosaminidase 77 kDa form	NAGLU		1	1	1	1	0	0	0	1	0	0	0	1	1	0	0	0	0	0	1	0	0	0	1	0	0	0	1	1	0	0	0	0	0	1	0	0	0	1	0	0	0	1
P54886	P54886	1	1	1	Delta-1-pyrroline-5-carboxylate synthase;Glutamate 5-kinase;Gamma-glutamyl phosphate reductase	ALDH18A1		1	1	1	1	0	0	0	0	0	0	0	0	0	0	0	0	0	0	1	0	0	0	0	0	0	0	0	0	0	0	0	0	0	1	0	0	0	0	0	0	0	0
P55060	P55060	5	5	5	Exportin-2	CSE1L		1	5	5	5	5	5	1	5	5	0	0	5	1	4	2	0	1	5	2	5	5	1	5	5	0	0	5	1	4	2	0	1	5	2	5	5	1	5	5	0	0	5
P55072	P55072	55	55	55	Transitional endoplasmic reticulum ATPase	VCP		1	55	55	55	52	50	41	51	50	42	31	53	52	51	40	38	44	53	49	52	50	41	51	50	42	31	53	52	51	40	38	44	53	49	52	50	41	51	50	42	31	53
P55084	P55084	5	5	5	Trifunctional enzyme subunit beta, mitochondrial;3-ketoacyl-CoA thiolase	HADHB		1	5	5	5	4	3	2	4	4	3	4	3	3	3	3	2	5	4	3	4	3	2	4	4	3	4	3	3	3	3	2	5	4	3	4	3	2	4	4	3	4	3
P55209	P55209	2	2	2	Nucleosome assembly protein 1-like 1	NAP1L1		1	2	2	2	2	2	1	2	1	1	0	2	2	2	1	1	1	2	2	2	2	1	2	1	1	0	2	2	2	1	1	1	2	2	2	2	1	2	1	1	0	2
P55265	P55265	3	3	3	Double-stranded RNA-specific adenosine deaminase	ADAR		1	3	3	3	1	1	0	1	2	1	1	0	0	1	1	1	1	1	3	1	1	0	1	2	1	1	0	0	1	1	1	1	1	3	1	1	0	1	2	1	1	0
P55795	P55795	8	4	4	Heterogeneous nuclear ribonucleoprotein H2	HNRNPH2		1	8	4	4	5	5	5	5	5	5	4	5	7	5	4	6	5	4	5	2	2	2	2	2	2	2	2	3	2	2	3	3	2	2	2	2	2	2	2	2	2	2
P55884	P55884	6	6	6	Eukaryotic translation initiation factor 3 subunit B	EIF3B		1	6	6	6	4	4	3	3	4	2	0	6	2	3	2	2	1	5	3	4	4	3	3	4	2	0	6	2	3	2	2	1	5	3	4	4	3	3	4	2	0	6
P56192	P56192	2	2	2	Methionine--tRNA ligase, cytoplasmic	MARS		1	2	2	2	1	2	0	2	2	1	0	2	0	2	0	1	1	2	0	1	2	0	2	2	1	0	2	0	2	0	1	1	2	0	1	2	0	2	2	1	0	2
P56537	P56537	4	4	4	Eukaryotic translation initiation factor 6	EIF6		1	4	4	4	4	4	3	3	3	3	3	2	3	3	2	3	4	3	4	4	4	3	3	3	3	3	2	3	3	2	3	4	3	4	4	4	3	3	3	3	3	2
P57740	P57740	7	7	7	Nuclear pore complex protein Nup107	NUP107		1	7	7	7	6	7	1	6	7	2	1	7	2	4	6	2	2	7	5	6	7	1	6	7	2	1	7	2	4	6	2	2	7	5	6	7	1	6	7	2	1	7
P60174	P60174	6	6	6	Triosephosphate isomerase	TPI1		1	6	6	6	5	5	3	5	5	3	2	5	4	5	5	4	4	5	4	5	5	3	5	5	3	2	5	4	5	5	4	4	5	4	5	5	3	5	5	3	2	5
P60228	P60228	5	5	5	Eukaryotic translation initiation factor 3 subunit E	EIF3E		1	5	5	5	3	4	1	4	4	2	0	5	2	4	3	2	3	4	2	3	4	1	4	4	2	0	5	2	4	3	2	3	4	2	3	4	1	4	4	2	0	5
P60468	P60468	3	3	3	Protein transport protein Sec61 subunit beta	SEC61B		1	3	3	3	3	3	3	3	3	3	1	3	3	3	3	3	3	3	3	3	3	3	3	3	3	1	3	3	3	3	3	3	3	3	3	3	3	3	3	3	1	3
P60510	P60510	3	3	3	Serine/threonine-protein phosphatase 4 catalytic subunit	PPP4C		1	3	3	3	1	3	1	1	1	1	0	2	1	1	0	2	0	2	0	1	3	1	1	1	1	0	2	1	1	0	2	0	2	0	1	3	1	1	1	1	0	2
P60660;P14649	P60660	6;1	6;1	6;1	Myosin light polypeptide 6	MYL6		2	6	6	6	4	4	2	4	4	4	2	5	5	5	3	4	2	5	5	4	4	2	4	4	4	2	5	5	5	3	4	2	5	5	4	4	2	4	4	4	2	5
P63261;P60709;Q6S8J3;A5A3E0;P0CG38;Q562R1;Q9BYX7;P0CG39	P63261;P60709	15;15;6;6;5;4;3;3	15;15;6;6;5;4;3;3	5;5;1;1;1;0;1;1	Actin, cytoplasmic 2;Actin, cytoplasmic 2, N-terminally processed;Actin, cytoplasmic 1;Actin, cytoplasmic 1, N-terminally processed	ACTG1;ACTB	;	8	15	15	5	15	15	13	14	15	14	11	15	15	14	14	14	14	15	15	15	15	13	14	15	14	11	15	15	14	14	14	14	15	15	5	5	5	4	5	5	5	5
P60842;Q14240	P60842;Q14240	2;1	2;1	2;1	Eukaryotic initiation factor 4A-I;Eukaryotic initiation factor 4A-II;Eukaryotic initiation factor 4A-II, N-terminally processed	EIF4A1;EIF4A2	;	2	2	2	2	1	1	0	2	2	0	0	2	2	2	2	0	0	2	2	1	1	0	2	2	0	0	2	2	2	2	0	0	2	2	1	1	0	2	2	0	0	2
P60866	P60866	2	2	2	40S ribosomal protein S20	RPS20		1	2	2	2	2	2	2	2	2	2	1	2	2	2	2	2	2	2	2	2	2	2	2	2	2	1	2	2	2	2	2	2	2	2	2	2	2	2	2	2	1	2
P60900	P60900	2	2	2	Proteasome subunit alpha type-6	PSMA6		1	2	2	2	2	2	1	1	2	0	1	1	1	1	2	2	2	2	2	2	2	1	1	2	0	1	1	1	1	2	2	2	2	2	2	2	1	1	2	0	1	1
P60903	P60903	2	2	2	Protein S100-A10	S100A10		1	2	2	2	2	2	1	2	2	1	0	2	2	2	2	0	0	2	2	2	2	1	2	2	1	0	2	2	2	2	0	0	2	2	2	2	1	2	2	1	0	2
P60953	P60953	1	1	1	Cell division control protein 42 homolog	CDC42		1	1	1	1	0	1	1	0	1	1	1	0	1	0	1	1	1	0	0	0	1	1	0	1	1	1	0	1	0	1	1	1	0	0	0	1	1	0	1	1	1	0
P61026;P51153;Q92930;P61006;P59190	P61026	4;1;1;1;1	3;0;0;0;0	3;0;0;0;0	Ras-related protein Rab-10	RAB10		5	4	3	3	4	3	3	4	4	2	2	4	4	3	3	2	4	3	4	3	2	2	3	3	1	1	3	3	2	2	2	3	2	3	3	2	2	3	3	1	1	3
P61106	P61106	3	3	3	Ras-related protein Rab-14	RAB14		1	3	3	3	3	3	1	2	3	1	2	3	1	1	1	1	1	3	2	3	3	1	2	3	1	2	3	1	1	1	1	1	3	2	3	3	1	2	3	1	2	3
P61224;P62834;A6NIZ1	P61224;P62834;A6NIZ1	4;3;3	4;3;3	4;3;3	Ras-related protein Rap-1b;Ras-related protein Rap-1A;Ras-related protein Rap-1b-like protein	RAP1B;RAP1A	;;	3	4	4	4	3	4	2	4	4	2	1	3	2	4	2	2	4	3	4	3	4	2	4	4	2	1	3	2	4	2	2	4	3	4	3	4	2	4	4	2	1	3
P61247	P61247	8	8	8	40S ribosomal protein S3a	RPS3A		1	8	8	8	6	7	6	6	6	6	3	6	6	7	5	7	5	6	7	6	7	6	6	6	6	3	6	6	7	5	7	5	6	7	6	7	6	6	6	6	3	6
P61313	P61313	4	4	4	60S ribosomal protein L15	RPL15		1	4	4	4	4	2	1	2	2	2	1	3	3	3	0	2	1	4	4	4	2	1	2	2	2	1	3	3	3	0	2	1	4	4	4	2	1	2	2	2	1	3
P61353	P61353	3	3	3	60S ribosomal protein L27	RPL27		1	3	3	3	3	3	2	2	3	3	0	3	3	2	2	2	2	2	3	3	3	2	2	3	3	0	3	3	2	2	2	2	2	3	3	3	2	2	3	3	0	3
P61619;Q9H9S3	P61619;Q9H9S3	8;4	8;4	8;4	Protein transport protein Sec61 subunit alpha isoform 1;Protein transport protein Sec61 subunit alpha isoform 2	SEC61A1;SEC61A2	;	2	8	8	8	7	5	6	7	7	6	5	8	7	7	4	6	8	7	7	7	5	6	7	7	6	5	8	7	7	4	6	8	7	7	7	5	6	7	7	6	5	8
P61626	P61626	2	2	2	Lysozyme C	LYZ		1	2	2	2	2	2	1	2	2	1	1	2	2	2	2	1	1	2	1	2	2	1	2	2	1	1	2	2	2	2	1	1	2	1	2	2	1	2	2	1	1	2
P61769	P61769	2	2	2	Beta-2-microglobulin;Beta-2-microglobulin form pI 5.3	B2M		1	2	2	2	1	2	1	1	2	0	0	2	1	1	2	2	2	1	2	1	2	1	1	2	0	0	2	1	1	2	2	2	1	2	1	2	1	1	2	0	0	2
P61962	P61962	5	5	5	DDB1- and CUL4-associated factor 7	DCAF7		1	5	5	5	4	4	1	3	3	0	0	3	2	4	1	2	0	3	0	4	4	1	3	3	0	0	3	2	4	1	2	0	3	0	4	4	1	3	3	0	0	3
P61978	P61978	12	12	12	Heterogeneous nuclear ribonucleoprotein K	HNRNPK		1	12	12	12	7	8	7	8	7	8	1	9	11	7	6	6	6	11	10	7	8	7	8	7	8	1	9	11	7	6	6	6	11	10	7	8	7	8	7	8	1	9
P61981	P61981	9	6	5	14-3-3 protein gamma;14-3-3 protein gamma, N-terminally processed	YWHAG		1	9	6	5	9	9	6	8	8	6	4	8	8	7	9	8	6	8	7	6	6	4	6	5	4	2	6	6	5	6	6	5	6	5	5	5	4	5	5	3	2	5
P62070	P62070	3	1	1	Ras-related protein R-Ras2	RRAS2		1	3	1	1	3	3	3	3	3	2	1	3	3	2	3	3	3	3	3	1	1	1	1	1	1	0	1	1	0	1	1	1	1	1	1	1	1	1	1	1	0	1
P62140;P36873;P62136	P62140;P36873;P62136	2;1;1	2;1;1	2;1;1	Serine/threonine-protein phosphatase PP1-beta catalytic subunit;Serine/threonine-protein phosphatase PP1-gamma catalytic subunit;Serine/threonine-protein phosphatase PP1-alpha catalytic subunit	PPP1CB;PPP1CC;PPP1CA	;;	3	2	2	2	1	1	1	1	1	0	0	1	1	1	1	0	1	1	2	1	1	1	1	1	0	0	1	1	1	1	0	1	1	2	1	1	1	1	1	0	0	1
P62195	P62195	2	2	2	26S protease regulatory subunit 8	PSMC5		1	2	2	2	2	2	1	1	2	1	1	1	1	2	1	2	1	2	2	2	2	1	1	2	1	1	1	1	2	1	2	1	2	2	2	2	1	1	2	1	1	1
P62241	P62241	7	7	7	40S ribosomal protein S8	RPS8		1	7	7	7	5	6	4	4	5	4	1	5	6	5	3	6	4	6	7	5	6	4	4	5	4	1	5	6	5	3	6	4	6	7	5	6	4	4	5	4	1	5
P62244	P62244	5	5	5	40S ribosomal protein S15a	RPS15A		1	5	5	5	5	5	5	4	5	5	0	4	5	5	4	5	3	5	5	5	5	5	4	5	5	0	4	5	5	4	5	3	5	5	5	5	5	4	5	5	0	4
P62249	P62249	9	9	9	40S ribosomal protein S16	RPS16		1	9	9	9	5	4	3	4	4	6	3	5	8	7	4	4	5	5	7	5	4	3	4	4	6	3	5	8	7	4	4	5	5	7	5	4	3	4	4	6	3	5
P62258	P62258	12	12	9	14-3-3 protein epsilon	YWHAE		1	12	12	9	11	11	8	9	12	7	4	10	9	11	12	8	10	11	9	11	11	8	9	12	7	4	10	9	11	12	8	10	11	9	8	8	6	7	9	5	2	8
P62263	P62263	4	4	4	40S ribosomal protein S14	RPS14		1	4	4	4	2	3	2	3	2	3	0	2	4	3	2	2	2	3	3	2	3	2	3	2	3	0	2	4	3	2	2	2	3	3	2	3	2	3	2	3	0	2
P62266	P62266	5	5	5	40S ribosomal protein S23	RPS23		1	5	5	5	2	4	5	4	3	5	0	4	5	3	3	5	1	3	5	2	4	5	4	3	5	0	4	5	3	3	5	1	3	5	2	4	5	4	3	5	0	4
P62269	P62269	5	5	5	40S ribosomal protein S18	RPS18		1	5	5	5	5	4	3	5	4	4	2	4	4	5	4	5	5	5	4	5	4	3	5	4	4	2	4	4	5	4	5	5	5	4	5	4	3	5	4	4	2	4
P62273	P62273	1	1	1	40S ribosomal protein S29	RPS29		1	1	1	1	1	0	0	1	0	1	0	1	1	1	0	0	0	1	1	1	0	0	1	0	1	0	1	1	1	0	0	0	1	1	1	0	0	1	0	1	0	1
P62277	P62277	5	5	5	40S ribosomal protein S13	RPS13		1	5	5	5	4	4	3	4	4	4	2	4	5	4	4	2	3	4	5	4	4	3	4	4	4	2	4	5	4	4	2	3	4	5	4	4	3	4	4	4	2	4
P62280	P62280	10	10	10	40S ribosomal protein S11	RPS11		1	10	10	10	5	6	7	6	6	7	2	7	9	5	4	6	5	6	9	5	6	7	6	6	7	2	7	9	5	4	6	5	6	9	5	6	7	6	6	7	2	7
P62304	P62304	1	1	1	Small nuclear ribonucleoprotein E	SNRPE		1	1	1	1	1	1	1	1	1	1	1	1	1	1	1	1	1	1	1	1	1	1	1	1	1	1	1	1	1	1	1	1	1	1	1	1	1	1	1	1	1	1
P62306	P62306	2	2	2	Small nuclear ribonucleoprotein F	SNRPF		1	2	2	2	1	1	2	1	2	1	0	2	1	1	1	2	0	1	2	1	1	2	1	2	1	0	2	1	1	1	2	0	1	2	1	1	2	1	2	1	0	2
P62314	P62314	2	2	2	Small nuclear ribonucleoprotein Sm D1	SNRPD1		1	2	2	2	2	1	1	2	2	1	0	2	2	2	0	1	1	2	2	2	1	1	2	2	1	0	2	2	2	0	1	1	2	2	2	1	1	2	2	1	0	2
P62316	P62316	3	3	3	Small nuclear ribonucleoprotein Sm D2	SNRPD2		1	3	3	3	2	2	1	2	2	1	1	2	2	2	1	1	2	2	2	2	2	1	2	2	1	1	2	2	2	1	1	2	2	2	2	2	1	2	2	1	1	2
P62318	P62318	2	2	2	Small nuclear ribonucleoprotein Sm D3	SNRPD3		1	2	2	2	2	2	1	2	1	1	0	2	2	2	2	1	1	2	2	2	2	1	2	1	1	0	2	2	2	2	1	1	2	2	2	2	1	2	1	1	0	2
P62333	P62333	2	2	2	26S protease regulatory subunit 10B	PSMC6		1	2	2	2	2	2	1	1	2	1	1	2	2	2	0	1	1	1	2	2	2	1	1	2	1	1	2	2	2	0	1	1	1	2	2	2	1	1	2	1	1	2
P62424	P62424	11	11	11	60S ribosomal protein L7a	RPL7A		1	11	11	11	10	9	7	9	7	8	2	9	10	9	6	8	9	8	9	10	9	7	9	7	8	2	9	10	9	6	8	9	8	9	10	9	7	9	7	8	2	9
P62491;Q15907	P62491;Q15907	2;2	2;2	2;2	Ras-related protein Rab-11A;Ras-related protein Rab-11B	RAB11A;RAB11B	;	2	2	2	2	2	2	0	2	2	1	1	2	1	1	2	0	2	2	2	2	2	0	2	2	1	1	2	1	1	2	0	2	2	2	2	2	0	2	2	1	1	2
P62701;Q8TD47;P22090	P62701;Q8TD47;P22090	10;5;5	10;5;5	10;5;5	40S ribosomal protein S4, X isoform;40S ribosomal protein S4, Y isoform 2;40S ribosomal protein S4, Y isoform 1	RPS4X;RPS4Y2;RPS4Y1	;;	3	10	10	10	8	9	6	7	9	6	3	8	8	8	5	7	5	9	7	8	9	6	7	9	6	3	8	8	8	5	7	5	9	7	8	9	6	7	9	6	3	8
P62750	P62750	1	1	1	60S ribosomal protein L23a	RPL23A		1	1	1	1	1	1	1	1	1	1	0	1	1	0	1	1	1	1	1	1	1	1	1	1	1	0	1	1	0	1	1	1	1	1	1	1	1	1	1	1	0	1
P62753	P62753	4	4	4	40S ribosomal protein S6	RPS6		1	4	4	4	4	4	4	4	4	4	0	4	4	4	4	4	2	4	4	4	4	4	4	4	4	0	4	4	4	4	4	2	4	4	4	4	4	4	4	4	0	4
P62805	P62805	6	6	6	Histone H4	HIST1H4A		1	6	6	6	6	6	6	6	6	6	5	6	6	6	6	5	6	6	6	6	6	6	6	6	6	5	6	6	6	6	5	6	6	6	6	6	6	6	6	6	5	6
Q9H0U4;P62820;Q92928	Q9H0U4;P62820;Q92928	4;4;3	4;4;3	3;3;2	Ras-related protein Rab-1B;Ras-related protein Rab-1A;Putative Ras-related protein Rab-1C	RAB1B;RAB1A;RAB1C	;;	3	4	4	3	3	3	2	3	3	3	2	3	3	2	3	2	4	3	3	3	3	2	3	3	3	2	3	3	2	3	2	4	3	3	2	2	1	2	2	2	1	2
P62826	P62826	4	4	4	GTP-binding nuclear protein Ran	RAN		1	4	4	4	4	4	1	4	3	2	2	4	1	4	3	1	3	4	2	4	4	1	4	3	2	2	4	1	4	3	1	3	4	2	4	4	1	4	3	2	2	4
P62829	P62829	4	4	4	60S ribosomal protein L23	RPL23		1	4	4	4	3	3	2	2	3	3	1	3	4	3	2	2	2	2	4	3	3	2	2	3	3	1	3	4	3	2	2	2	2	4	3	3	2	2	3	3	1	3
P62847	P62847	2	2	2	40S ribosomal protein S24	RPS24		1	2	2	2	2	1	0	2	2	2	0	2	2	2	1	1	1	2	1	2	1	0	2	2	2	0	2	2	2	1	1	1	2	1	2	1	0	2	2	2	0	2
P62851	P62851	3	3	3	40S ribosomal protein S25	RPS25		1	3	3	3	3	3	3	3	3	2	0	3	3	3	3	1	2	3	3	3	3	3	3	3	2	0	3	3	3	3	1	2	3	3	3	3	3	3	3	2	0	3
P62854;Q5JNZ5	P62854;Q5JNZ5	2;1	2;1	2;1	40S ribosomal protein S26;Putative 40S ribosomal protein S26-like 1	RPS26;RPS26P11	;	2	2	2	2	2	2	2	2	2	2	1	2	2	2	1	1	2	2	2	2	2	2	2	2	2	1	2	2	2	1	1	2	2	2	2	2	2	2	2	2	1	2
P62857	P62857	1	1	1	40S ribosomal protein S28	RPS28		1	1	1	1	1	1	1	1	1	1	0	1	1	1	1	1	1	1	1	1	1	1	1	1	1	0	1	1	1	1	1	1	1	1	1	1	1	1	1	1	0	1
P62879;P62873;Q9HAV0;P16520	P62879;P62873;Q9HAV0;P16520	4;4;3;2	4;4;3;2	4;4;3;2	Guanine nucleotide-binding protein G(I)/G(S)/G(T) subunit beta-2;Guanine nucleotide-binding protein G(I)/G(S)/G(T) subunit beta-1;Guanine nucleotide-binding protein subunit beta-4;Guanine nucleotide-binding protein G(I)/G(S)/G(T) subunit beta-3	GNB2;GNB1;GNB4;GNB3	;;;	4	4	4	4	4	4	3	4	4	2	1	4	4	3	4	3	2	4	4	4	4	3	4	4	2	1	4	4	3	4	3	2	4	4	4	4	3	4	4	2	1	4
P62888	P62888	4	4	4	60S ribosomal protein L30	RPL30		1	4	4	4	3	4	3	3	4	3	0	3	4	3	1	3	0	3	4	3	4	3	3	4	3	0	3	4	3	1	3	0	3	4	3	4	3	3	4	3	0	3
P62906	P62906	7	7	7	60S ribosomal protein L10a	RPL10A		1	7	7	7	7	6	4	6	6	5	3	6	5	6	4	4	4	5	7	7	6	4	6	6	5	3	6	5	6	4	4	4	5	7	7	6	4	6	6	5	3	6
P62913	P62913	2	2	2	60S ribosomal protein L11	RPL11		1	2	2	2	2	2	2	2	2	1	1	2	2	2	2	2	2	2	2	2	2	2	2	2	1	1	2	2	2	2	2	2	2	2	2	2	2	2	2	1	1	2
P62917	P62917	5	5	5	60S ribosomal protein L8	RPL8		1	5	5	5	4	5	5	5	5	5	2	4	5	5	2	5	4	5	5	4	5	5	5	5	5	2	4	5	5	2	5	4	5	5	4	5	5	5	5	5	2	4
P62937	P62937	2	2	2	Peptidyl-prolyl cis-trans isomerase A;Peptidyl-prolyl cis-trans isomerase A, N-terminally processed	PPIA		1	2	2	2	1	2	0	1	1	0	1	1	0	1	1	1	1	1	1	1	2	0	1	1	0	1	1	0	1	1	1	1	1	1	1	2	0	1	1	0	1	1
P62995	P62995	4	4	3	Transformer-2 protein homolog beta	TRA2B		1	4	4	3	4	4	2	3	3	2	0	3	4	3	1	3	2	3	3	4	4	2	3	3	2	0	3	4	3	1	3	2	3	3	3	3	1	2	2	1	0	2
P63010;Q10567	P63010;Q10567	6;3	6;3	6;3	AP-2 complex subunit beta;AP-1 complex subunit beta-1	AP2B1;AP1B1	;	2	6	6	6	4	2	3	5	2	4	2	5	5	2	3	4	3	5	6	4	2	3	5	2	4	2	5	5	2	3	4	3	5	6	4	2	3	5	2	4	2	5
P63104	P63104	10	7	6	14-3-3 protein zeta/delta	YWHAZ		1	10	7	6	8	8	6	7	8	8	4	7	8	8	8	8	7	9	9	5	5	4	5	5	6	2	5	6	6	5	6	6	7	7	4	4	3	5	4	5	2	5
P63167;Q96FJ2	P63167;Q96FJ2	3;2	3;2	3;2	Dynein light chain 1, cytoplasmic;Dynein light chain 2, cytoplasmic	DYNLL1;DYNLL2	;	2	3	3	3	2	1	0	1	1	2	0	2	3	1	1	1	2	1	2	2	1	0	1	1	2	0	2	3	1	1	1	2	1	2	2	1	0	1	1	2	0	2
P63173	P63173	3	3	3	60S ribosomal protein L38	RPL38		1	3	3	3	3	3	3	2	1	3	0	2	3	2	2	3	1	2	3	3	3	3	2	1	3	0	2	3	2	2	3	1	2	3	3	3	3	2	1	3	0	2
Q9GZV4;Q6IS14;P63241	Q9GZV4;Q6IS14;P63241	1;1;1	1;1;1	1;1;1	Eukaryotic translation initiation factor 5A-2;Eukaryotic translation initiation factor 5A-1-like;Eukaryotic translation initiation factor 5A-1	EIF5A2;EIF5AL1;EIF5A	;;	3	1	1	1	1	1	0	1	0	0	1	1	0	1	0	0	1	1	0	1	1	0	1	0	0	1	1	0	1	0	0	1	1	0	1	1	0	1	0	0	1	1
P63244	P63244	5	5	5	Guanine nucleotide-binding protein subunit beta-2-like 1;Guanine nucleotide-binding protein subunit beta-2-like 1, N-terminally processed	GNB2L1		1	5	5	5	4	4	2	4	4	4	1	5	4	4	2	2	3	4	5	4	4	2	4	4	4	1	5	4	4	2	2	3	4	5	4	4	2	4	4	4	1	5
P67809;Q9Y2T7	P67809	15;3	15;3	12;0	Nuclease-sensitive element-binding protein 1	YBX1		2	15	15	12	15	14	12	11	14	11	7	14	14	11	10	11	9	12	9	15	14	12	11	14	11	7	14	14	11	10	11	9	12	9	12	11	9	8	11	8	5	11
P67870	P67870	9	9	9	Casein kinase II subunit beta	CSNK2B		1	9	9	9	9	8	8	8	8	8	4	8	9	8	6	7	8	9	9	9	8	8	8	8	8	4	8	9	8	6	7	8	9	9	9	8	8	8	8	8	4	8
P67936;CON__Q3SX28;P07951	P67936	5;2;2	5;2;2	4;1;1	Tropomyosin alpha-4 chain	TPM4		3	5	5	4	4	4	5	5	5	5	1	4	4	5	4	4	4	4	4	4	4	5	5	5	5	1	4	4	5	4	4	4	4	4	3	3	4	4	4	4	1	3
P68032;P68133;P62736;P63267	P68032;P68133;P62736;P63267	15;14;14;13	5;4;5;4	5;4;5;4	Actin, alpha cardiac muscle 1;Actin, alpha skeletal muscle;Actin, aortic smooth muscle;Actin, gamma-enteric smooth muscle	ACTC1;ACTA1;ACTA2;ACTG2	;;;	4	15	5	5	14	14	12	14	14	13	8	15	15	14	14	14	13	15	15	4	4	4	4	4	4	2	5	5	4	4	5	4	5	5	4	4	4	4	4	4	2	5
Q5VTE0;P68104	Q5VTE0;P68104	9;9	9;9	5;5	Putative elongation factor 1-alpha-like 3;Elongation factor 1-alpha 1	EEF1A1P5;EEF1A1	;	2	9	9	5	8	9	7	9	9	9	8	9	8	8	7	8	9	9	8	8	9	7	9	9	9	8	9	8	8	7	8	9	9	8	4	5	4	5	5	5	5	5
P68363;Q9H853	P68363	15;2	1;0	0;0	Tubulin alpha-1B chain	TUBA1B		2	15	1	0	14	15	15	15	15	15	11	15	14	14	15	14	12	15	15	1	1	1	1	1	1	1	1	1	1	1	1	1	1	1	0	0	0	0	0	0	0	0
P68366	P68366	12	1	1	Tubulin alpha-4A chain	TUBA4A		1	12	1	1	12	12	12	12	12	12	9	12	12	11	12	12	11	12	12	1	1	1	1	1	1	1	1	1	1	1	1	1	1	1	1	1	1	1	1	1	1	1
P68371;Q3ZCM7	P68371	21;7	21;7	1;0	Tubulin beta-4B chain	TUBB4B		2	21	21	1	20	19	14	21	16	14	11	19	15	17	16	12	18	20	17	20	19	14	21	16	14	11	19	15	17	16	12	18	20	17	1	1	1	1	1	1	0	1
P68400;Q8NEV1	P68400;Q8NEV1	19;15	19;15	19;15	Casein kinase II subunit alpha;Casein kinase II subunit alpha 3	CSNK2A1;CSNK2A3	;	2	19	19	19	17	16	16	17	15	14	7	17	19	15	13	16	15	17	17	17	16	16	17	15	14	7	17	19	15	13	16	15	17	17	17	16	16	17	15	14	7	17
Q6NXT2;Q71DI3;Q16695;P84243;P68431	Q6NXT2;Q71DI3;Q16695;P84243;P68431	2;2;2;2;2	2;2;2;2;2	2;2;2;2;2	Histone H3.3C;Histone H3.2;Histone H3.1t;Histone H3.3;Histone H3.1	H3F3C;HIST2H3A;HIST3H3;H3F3A;HIST1H3A	;;;;	5	2	2	2	2	2	2	2	2	2	1	2	2	2	2	2	2	2	2	2	2	2	2	2	2	1	2	2	2	2	2	2	2	2	2	2	2	2	2	2	1	2
P78356	P78356	6	6	3	Phosphatidylinositol 5-phosphate 4-kinase type-2 beta	PIP4K2B		1	6	6	3	4	5	2	5	3	2	0	4	4	4	2	3	3	4	3	4	5	2	5	3	2	0	4	4	4	2	3	3	4	3	3	3	2	3	2	2	0	3
P78362;Q9UPE1	P78362	9;2	9;2	7;0	SRSF protein kinase 2;SRSF protein kinase 2 N-terminal;SRSF protein kinase 2 C-terminal	SRPK2		2	9	9	7	7	7	2	9	6	4	1	8	4	7	2	4	4	9	6	7	7	2	9	6	4	1	8	4	7	2	4	4	9	6	5	5	2	7	4	4	1	6
P78368	P78368	13	4	4	Casein kinase I isoform gamma-2	CSNK1G2		1	13	4	4	10	10	8	8	9	7	6	11	8	8	4	6	8	11	10	3	3	1	3	3	1	1	3	3	2	1	1	1	3	3	3	3	1	3	3	1	1	3
P78371	P78371	1	1	1	T-complex protein 1 subunit beta	CCT2		1	1	1	1	1	1	1	1	1	1	0	0	0	1	0	1	0	0	1	1	1	1	1	1	1	0	0	0	1	0	1	0	0	1	1	1	1	1	1	1	0	0
P78527	P78527	118	118	118	DNA-dependent protein kinase catalytic subunit	PRKDC		1	118	118	118	99	95	78	93	85	81	4	98	99	94	51	88	63	101	97	99	95	78	93	85	81	4	98	99	94	51	88	63	101	97	99	95	78	93	85	81	4	98
P78536	P78536	1	1	1	Disintegrin and metalloproteinase domain-containing protein 17	ADAM17		1	1	1	1	0	0	0	0	1	0	0	0	0	0	0	1	1	0	1	0	0	0	0	1	0	0	0	0	0	0	1	1	0	1	0	0	0	0	1	0	0	0
P78559;P46821	P78559;P46821	2;1	2;1	2;1	Microtubule-associated protein 1A;MAP1A heavy chain;MAP1 light chain LC2;Microtubule-associated protein 1B;MAP1B heavy chain;MAP1 light chain LC1	MAP1A;MAP1B	;	2	2	2	2	1	1	0	1	1	0	0	0	1	0	1	0	1	1	1	1	1	0	1	1	0	0	0	1	0	1	0	1	1	1	1	1	0	1	1	0	0	0
P81605	P81605	5	5	5	Dermcidin;Survival-promoting peptide;DCD-1	DCD		1	5	5	5	5	5	3	5	5	3	4	5	5	4	4	3	4	5	4	5	5	3	5	5	3	4	5	5	4	4	3	4	5	4	5	5	3	5	5	3	4	5
P82650	P82650	3	3	3	28S ribosomal protein S22, mitochondrial	MRPS22		1	3	3	3	1	2	0	1	1	1	1	2	2	1	1	2	1	2	1	1	2	0	1	1	1	1	2	2	1	1	2	1	2	1	1	2	0	1	1	1	1	2
P83436	P83436	9	9	9	Conserved oligomeric Golgi complex subunit 7	COG7		1	9	9	9	8	8	4	7	4	3	1	7	4	5	2	5	4	8	7	8	8	4	7	4	3	1	7	4	5	2	5	4	8	7	8	8	4	7	4	3	1	7
P83731	P83731	3	3	3	60S ribosomal protein L24	RPL24		1	3	3	3	2	3	2	1	3	2	1	3	3	1	1	2	2	3	3	2	3	2	1	3	2	1	3	3	1	1	2	2	3	3	2	3	2	1	3	2	1	3
P84090	P84090	2	2	2	Enhancer of rudimentary homolog	ERH		1	2	2	2	0	1	1	1	0	1	0	1	1	1	1	1	1	1	0	0	1	1	1	0	1	0	1	1	1	1	1	1	1	0	0	1	1	1	0	1	0	1
P84095	P84095	2	2	2	Rho-related GTP-binding protein RhoG	RHOG		1	2	2	2	2	1	1	2	2	0	0	1	0	1	0	1	2	2	2	2	1	1	2	2	0	0	1	0	1	0	1	2	2	2	2	1	1	2	2	0	0	1
P84098	P84098	4	4	4	60S ribosomal protein L19	RPL19		1	4	4	4	3	3	2	3	3	3	1	3	4	3	3	3	3	4	4	3	3	2	3	3	3	1	3	4	3	3	3	3	4	4	3	3	2	3	3	3	1	3
P84103	P84103	5	4	4	Serine/arginine-rich splicing factor 3	SRSF3		1	5	4	4	4	5	3	5	3	5	1	5	5	5	4	3	2	5	5	3	4	2	4	2	4	0	4	4	4	3	2	1	4	4	3	4	2	4	2	4	0	4
P84157	P84157	3	3	3	Matrix-remodeling-associated protein 7	MXRA7		1	3	3	3	1	2	1	0	3	2	2	3	1	0	1	1	1	2	1	1	2	1	0	3	2	2	3	1	0	1	1	1	2	1	1	2	1	0	3	2	2	3
Q00325	Q00325	4	4	4	Phosphate carrier protein, mitochondrial	SLC25A3		1	4	4	4	3	3	2	3	2	2	2	3	3	3	3	3	3	3	3	3	3	2	3	2	2	2	3	3	3	3	3	3	3	3	3	3	2	3	2	2	2	3
Q00534	Q00534	8	7	7	Cyclin-dependent kinase 6	CDK6		1	8	7	7	7	7	2	7	6	5	2	7	7	8	7	2	3	7	4	6	6	1	6	5	4	1	6	6	7	6	1	2	6	3	6	6	1	6	5	4	1	6
Q00535	Q00535	13	12	12	Cyclin-dependent-like kinase 5	CDK5		1	13	12	12	13	13	11	13	12	13	10	13	13	13	13	9	11	13	13	12	12	10	12	11	12	9	12	12	12	12	8	10	12	12	12	12	10	12	11	12	9	12
Q00536	Q00536	17	17	12	Cyclin-dependent kinase 16	CDK16		1	17	17	12	12	9	8	12	13	8	4	13	11	11	9	9	9	10	10	12	9	8	12	13	8	4	13	11	11	9	9	9	10	10	8	5	5	8	8	5	2	9
Q00537	Q00537	13	9	8	Cyclin-dependent kinase 17	CDK17		1	13	9	8	12	9	6	11	9	6	2	12	7	11	7	5	7	12	9	9	6	3	8	5	3	0	9	4	8	4	2	4	9	6	8	5	2	7	4	2	0	8
Q00610;P53675	Q00610	58;12	58;12	58;12	Clathrin heavy chain 1	CLTC		2	58	58	58	51	49	39	54	47	42	33	56	47	49	40	46	49	54	45	51	49	39	54	47	42	33	56	47	49	40	46	49	54	45	51	49	39	54	47	42	33	56
Q00839	Q00839	22	22	22	Heterogeneous nuclear ribonucleoprotein U	HNRNPU		1	22	22	22	16	19	14	14	18	19	3	17	21	14	13	17	8	16	18	16	19	14	14	18	19	3	17	21	14	13	17	8	16	18	16	19	14	14	18	19	3	17
Q01085	Q01085	6	6	3	Nucleolysin TIAR	TIAL1		1	6	6	3	4	4	4	5	3	5	2	4	6	5	4	5	5	5	5	4	4	4	5	3	5	2	4	6	5	4	5	5	5	5	1	1	1	2	1	2	1	1
Q01105;P0DME0	Q01105;P0DME0	5;4	5;4	5;4	Protein SET;Protein SETSIP	SET;SETSIP	;	2	5	5	5	5	5	4	5	5	4	2	5	4	5	4	5	5	5	5	5	5	4	5	5	4	2	5	4	5	4	5	5	5	5	5	5	4	5	5	4	2	5
Q01130;Q9BRL6	Q01130	3;1	3;1	3;1	Serine/arginine-rich splicing factor 2	SRSF2		2	3	3	3	3	3	3	3	3	3	2	3	2	3	3	3	3	3	3	3	3	3	3	3	3	2	3	2	3	3	3	3	3	3	3	3	3	3	3	3	2	3
Q01469	Q01469	2	2	2	Fatty acid-binding protein, epidermal	FABP5		1	2	2	2	2	2	2	2	2	2	2	2	2	2	2	1	2	2	2	2	2	2	2	2	2	2	2	2	2	2	1	2	2	2	2	2	2	2	2	2	2	2
Q01518	Q01518	1	1	1	Adenylyl cyclase-associated protein 1	CAP1		1	1	1	1	0	1	0	0	1	0	0	0	1	0	1	0	0	0	1	0	1	0	0	1	0	0	0	1	0	1	0	0	0	1	0	1	0	0	1	0	0	0
Q01546	Q01546	16	1	0	Keratin, type II cytoskeletal 2 oral	KRT76		1	16	1	0	15	15	12	13	14	12	11	16	13	15	14	13	14	14	12	0	0	0	0	0	0	0	1	0	1	0	0	0	0	0	0	0	0	0	0	0	0	0
Q01844	Q01844	3	3	3	RNA-binding protein EWS	EWSR1		1	3	3	3	3	2	1	3	1	2	0	2	2	2	2	1	1	2	2	3	2	1	3	1	2	0	2	2	2	2	1	1	2	2	3	2	1	3	1	2	0	2
Q01995	Q01995	4	4	4	Transgelin	TAGLN		1	4	4	4	1	1	1	2	0	2	1	2	2	0	2	2	2	2	3	1	1	1	2	0	2	1	2	2	0	2	2	2	2	3	1	1	1	2	0	2	1	2
Q02413;Q86SJ6	Q02413	28;1	28;1	28;1	Desmoglein-1	DSG1		2	28	28	28	26	25	24	24	27	21	26	25	21	26	25	25	27	25	22	26	25	24	24	27	21	26	25	21	26	25	25	27	25	22	26	25	24	24	27	21	26	25
Q02543	Q02543	8	8	8	60S ribosomal protein L18a	RPL18A		1	8	8	8	4	5	5	5	5	4	1	4	3	7	3	6	3	4	6	4	5	5	5	5	4	1	4	3	7	3	6	3	4	6	4	5	5	5	5	4	1	4
Q02750	Q02750	15	11	11	Dual specificity mitogen-activated protein kinase kinase 1	MAP2K1		1	15	11	11	15	14	11	14	12	13	4	15	12	14	12	11	12	14	12	11	10	8	10	8	9	3	11	8	10	9	8	8	10	9	11	10	8	10	8	9	3	11
Q02763;P35590;O15146	Q02763	13;2;1	13;2;1	13;2;1	Angiopoietin-1 receptor	TEK		3	13	13	13	11	10	9	12	9	10	8	11	11	10	6	10	13	11	10	11	10	9	12	9	10	8	11	11	10	6	10	13	11	10	11	10	9	12	9	10	8	11
Q02878	Q02878	8	8	8	60S ribosomal protein L6	RPL6		1	8	8	8	7	7	6	6	7	7	1	6	8	6	6	5	5	7	7	7	7	6	6	7	7	1	6	8	6	6	5	5	7	7	7	7	6	6	7	7	1	6
Q03135;P56539	Q03135	5;1	5;1	5;1	Caveolin-1	CAV1		2	5	5	5	4	4	4	4	4	5	3	4	5	4	4	3	4	4	4	4	4	4	4	4	5	3	4	5	4	4	3	4	4	4	4	4	4	4	4	5	3	4
Q03252	Q03252	8	7	7	Lamin-B2	LMNB2		1	8	7	7	4	3	2	5	3	5	1	7	6	5	4	3	7	4	7	3	2	2	4	2	5	1	6	5	4	3	2	6	3	6	3	2	2	4	2	5	1	6
Q04637	Q04637	8	8	8	Eukaryotic translation initiation factor 4 gamma 1	EIF4G1		1	8	8	8	5	3	4	5	4	7	2	4	4	2	3	6	5	4	7	5	3	4	5	4	7	2	4	4	2	3	6	5	4	7	5	3	4	5	4	7	2	4
Q04771	Q04771	12	12	12	Activin receptor type-1	ACVR1		1	12	12	12	12	12	9	12	12	8	6	12	11	12	10	10	12	12	11	12	12	9	12	12	8	6	12	11	12	10	10	12	12	11	12	12	9	12	12	8	6	12
Q04917	Q04917	4	1	1	14-3-3 protein eta	YWHAH		1	4	1	1	3	3	2	3	3	2	2	3	2	3	3	3	2	3	3	0	0	0	1	0	0	0	1	0	1	0	1	1	1	1	0	0	0	1	0	0	0	1
Q05397	Q05397	36	36	35	Focal adhesion kinase 1	PTK2		1	36	36	35	33	31	19	34	30	23	10	32	26	33	22	24	29	34	28	33	31	19	34	30	23	10	32	26	33	22	24	29	34	28	32	30	18	33	29	22	10	31
Q05682;REV__Q13136;REV__O75334	Q05682	14;1;1	14;1;1	14;1;1	Caldesmon	CALD1		3	14	14	14	8	5	9	8	6	10	2	7	9	5	5	11	5	9	11	8	5	9	8	6	10	2	7	9	5	5	11	5	9	11	8	5	9	8	6	10	2	7
Q06210;O94808	Q06210;O94808	2;1	2;1	2;1	Glutamine--fructose-6-phosphate aminotransferase [isomerizing] 1;Glutamine--fructose-6-phosphate aminotransferase [isomerizing] 2	GFPT1;GFPT2	;	2	2	2	2	0	1	1	2	0	0	0	1	0	1	0	0	1	1	1	0	1	1	2	0	0	0	1	0	1	0	0	1	1	1	0	1	1	2	0	0	0	1
Q06418	Q06418	3	3	3	Tyrosine-protein kinase receptor TYRO3	TYRO3		1	3	3	3	2	3	1	2	1	1	2	3	2	3	2	2	3	3	2	2	3	1	2	1	1	2	3	2	3	2	2	3	3	2	2	3	1	2	1	1	2	3
Q06830	Q06830	11	11	8	Peroxiredoxin-1	PRDX1		1	11	11	8	10	9	9	8	8	5	7	9	7	8	8	7	9	9	7	10	9	9	8	8	5	7	9	7	8	8	7	9	9	7	8	7	7	6	6	3	4	7
Q07020	Q07020	4	4	4	60S ribosomal protein L18	RPL18		1	4	4	4	4	4	2	4	4	4	2	4	3	4	4	4	3	4	3	4	4	2	4	4	4	2	4	3	4	4	4	3	4	3	4	4	2	4	4	4	2	4
Q07021	Q07021	2	2	2	Complement component 1 Q subcomponent-binding protein, mitochondrial	C1QBP		1	2	2	2	2	1	2	2	0	1	2	1	0	1	1	2	2	2	2	2	1	2	2	0	1	2	1	0	1	1	2	2	2	2	2	1	2	2	0	1	2	1
Q07065;Q96K21	Q07065	23;1	23;1	23;1	Cytoskeleton-associated protein 4	CKAP4		2	23	23	23	16	18	17	19	17	20	17	18	17	18	14	17	18	17	17	16	18	17	19	17	20	17	18	17	18	14	17	18	17	17	16	18	17	19	17	20	17	18
Q07666	Q07666	4	4	4	KH domain-containing, RNA-binding, signal transduction-associated protein 1	KHDRBS1		1	4	4	4	3	1	3	2	2	2	0	3	3	1	2	4	3	3	3	3	1	3	2	2	2	0	3	3	1	2	4	3	3	3	3	1	3	2	2	2	0	3
Q07912	Q07912	14	14	14	Activated CDC42 kinase 1	TNK2		1	14	14	14	12	11	4	11	10	7	2	12	8	10	3	8	5	11	10	12	11	4	11	10	7	2	12	8	10	3	8	5	11	10	12	11	4	11	10	7	2	12
Q07955	Q07955	9	9	9	Serine/arginine-rich splicing factor 1	SRSF1		1	9	9	9	7	7	9	9	7	9	3	9	8	9	8	8	5	9	8	7	7	9	9	7	9	3	9	8	9	8	8	5	9	8	7	7	9	9	7	9	3	9
Q07960	Q07960	2	2	2	Rho GTPase-activating protein 1	ARHGAP1		1	2	2	2	0	1	0	1	1	1	1	0	1	0	0	1	1	0	2	0	1	0	1	1	1	1	0	1	0	0	1	1	0	2	0	1	0	1	1	1	1	0
Q08117	Q08117	1	1	1	Amino-terminal enhancer of split	AES		1	1	1	1	1	0	0	1	1	0	1	1	0	0	0	0	0	0	0	1	0	0	1	1	0	1	1	0	0	0	0	0	0	0	1	0	0	1	1	0	1	1
Q08170	Q08170	5	2	2	Serine/arginine-rich splicing factor 4	SRSF4		1	5	2	2	4	4	3	2	5	4	0	4	4	4	3	4	4	4	2	1	1	0	0	2	1	0	1	1	1	1	1	1	1	0	1	1	0	0	2	1	0	1
Q08188	Q08188	19	19	19	Protein-glutamine gamma-glutamyltransferase E;Protein-glutamine gamma-glutamyltransferase E 50 kDa catalytic chain;Protein-glutamine gamma-glutamyltransferase E 27 kDa non-catalytic chain	TGM3		1	19	19	19	13	15	11	11	17	11	12	15	14	13	17	10	12	16	13	13	15	11	11	17	11	12	15	14	13	17	10	12	16	13	13	15	11	11	17	11	12	15
Q08211	Q08211	1	1	1	ATP-dependent RNA helicase A	DHX9		1	1	1	1	0	0	0	0	0	1	0	0	1	0	0	0	0	0	1	0	0	0	0	0	1	0	0	1	0	0	0	0	0	1	0	0	0	0	0	1	0	0
Q08345	Q08345	8	7	7	Epithelial discoidin domain-containing receptor 1	DDR1		1	8	7	7	7	6	2	7	5	4	2	7	4	8	3	4	6	7	6	6	5	1	6	4	3	2	6	3	7	2	3	5	6	5	6	5	1	6	4	3	2	6
Q08379	Q08379	13	13	13	Golgin subfamily A member 2	GOLGA2		1	13	13	13	9	10	9	8	8	6	3	10	9	10	2	6	8	12	7	9	10	9	8	8	6	3	10	9	10	2	6	8	12	7	9	10	9	8	8	6	3	10
Q08380	Q08380	1	1	1	Galectin-3-binding protein	LGALS3BP		1	1	1	1	1	1	0	1	0	0	0	0	1	0	0	1	0	1	1	1	1	0	1	0	0	0	0	1	0	0	1	0	1	1	1	1	0	1	0	0	0	0
Q08554	Q08554	10	10	10	Desmocollin-1	DSC1		1	10	10	10	8	8	7	9	10	9	7	9	9	9	9	9	8	8	9	8	8	7	9	10	9	7	9	9	9	9	9	8	8	9	8	8	7	9	10	9	7	9
Q08AM6	Q08AM6	9	9	9	Protein VAC14 homolog	VAC14		1	9	9	9	8	8	4	8	8	5	1	8	5	8	1	7	6	7	5	8	8	4	8	8	5	1	8	5	8	1	7	6	7	5	8	8	4	8	8	5	1	8
Q09013	Q09013	4	3	3	Myotonin-protein kinase	DMPK		1	4	3	3	4	3	3	4	3	3	2	3	3	3	1	2	2	3	3	3	2	2	3	2	2	2	2	2	3	1	2	1	3	2	3	2	2	3	2	2	2	2
Q09666	Q09666	54	54	54	Neuroblast differentiation-associated protein AHNAK	AHNAK		1	54	54	54	27	25	17	29	22	25	12	31	33	27	28	21	23	35	48	27	25	17	29	22	25	12	31	33	27	28	21	23	35	48	27	25	17	29	22	25	12	31
Q10471;Q8N4A0	Q10471	3;1	3;1	3;1	Polypeptide N-acetylgalactosaminyltransferase 2;Polypeptide N-acetylgalactosaminyltransferase 2 soluble form	GALNT2		2	3	3	3	2	2	0	1	2	0	1	2	1	2	1	2	2	2	2	2	2	0	1	2	0	1	2	1	2	1	2	2	2	2	2	2	0	1	2	0	1	2
Q10570	Q10570	1	1	1	Cleavage and polyadenylation specificity factor subunit 1	CPSF1		1	1	1	1	1	0	0	0	0	1	1	1	1	1	0	1	1	0	1	1	0	0	0	0	1	1	1	1	1	0	1	1	0	1	1	0	0	0	0	1	1	1
Q12768	Q12768	5	5	5	WASH complex subunit strumpellin	KIAA0196		1	5	5	5	4	5	1	5	5	0	1	5	2	5	1	2	2	5	2	4	5	1	5	5	0	1	5	2	5	1	2	2	5	2	4	5	1	5	5	0	1	5
Q12769	Q12769	6	6	6	Nuclear pore complex protein Nup160	NUP160		1	6	6	6	4	5	1	5	4	2	1	5	3	3	3	3	4	6	6	4	5	1	5	4	2	1	5	3	3	3	3	4	6	6	4	5	1	5	4	2	1	5
Q12797	Q12797	11	11	11	Aspartyl/asparaginyl beta-hydroxylase	ASPH		1	11	11	11	7	6	5	9	6	7	6	8	8	9	9	9	10	7	10	7	6	5	9	6	7	6	8	8	9	9	9	10	7	10	7	6	5	9	6	7	6	8
Q12851	Q12851	4	4	4	Mitogen-activated protein kinase kinase kinase kinase 2	MAP4K2		1	4	4	4	4	4	2	3	3	1	1	4	1	4	1	0	1	3	1	4	4	2	3	3	1	1	4	1	4	1	0	1	3	1	4	4	2	3	3	1	1	4
Q12873	Q12873	1	1	1	Chromodomain-helicase-DNA-binding protein 3	CHD3		1	1	1	1	1	1	1	1	1	1	1	1	1	1	1	1	1	1	1	1	1	1	1	1	1	1	1	1	1	1	1	1	1	1	1	1	1	1	1	1	1	1
Q12905	Q12905	7	7	7	Interleukin enhancer-binding factor 2	ILF2		1	7	7	7	6	7	2	4	6	4	1	6	6	5	3	4	2	6	5	6	7	2	4	6	4	1	6	6	5	3	4	2	6	5	6	7	2	4	6	4	1	6
Q12906	Q12906	14	14	11	Interleukin enhancer-binding factor 3	ILF3		1	14	14	11	10	12	8	12	11	8	2	11	10	11	4	12	6	11	10	10	12	8	12	11	8	2	11	10	11	4	12	6	11	10	9	10	6	9	9	7	2	9
Q12946	Q12946	1	1	1	Forkhead box protein F1	FOXF1		1	1	1	1	0	0	0	0	0	0	0	1	0	0	0	0	0	0	1	0	0	0	0	0	0	0	1	0	0	0	0	0	0	1	0	0	0	0	0	0	0	1
Q13011	Q13011	2	2	2	Delta(3,5)-Delta(2,4)-dienoyl-CoA isomerase, mitochondrial	ECH1		1	2	2	2	0	1	0	1	0	0	0	1	0	0	0	0	0	2	1	0	1	0	1	0	0	0	1	0	0	0	0	0	2	1	0	1	0	1	0	0	0	1
Q13043	Q13043	14	14	9	Serine/threonine-protein kinase 4;Serine/threonine-protein kinase 4 37kDa subunit;Serine/threonine-protein kinase 4 18kDa subunit	STK4		1	14	14	9	13	12	8	12	11	11	4	13	10	14	10	9	11	13	10	13	12	8	12	11	11	4	13	10	14	10	9	11	13	10	8	7	4	7	7	7	2	8
Q13126	Q13126	1	1	1	S-methyl-5-thioadenosine phosphorylase	MTAP		1	1	1	1	1	1	1	1	0	1	1	1	1	1	0	1	1	1	1	1	1	1	1	0	1	1	1	1	1	0	1	1	1	1	1	1	1	1	0	1	1	1
Q13131	Q13131	21	21	17	5-AMP-activated protein kinase catalytic subunit alpha-1	PRKAA1		1	21	21	17	17	15	13	18	16	14	4	20	19	19	10	15	13	18	17	17	15	13	18	16	14	4	20	19	19	10	15	13	18	17	13	11	9	14	12	10	3	16
Q13148	Q13148	2	2	2	TAR DNA-binding protein 43	TARDBP		1	2	2	2	2	1	1	2	1	2	0	2	2	2	2	1	1	2	1	2	1	1	2	1	2	0	2	2	2	2	1	1	2	1	2	1	1	2	1	2	0	2
Q13151	Q13151	2	2	2	Heterogeneous nuclear ribonucleoprotein A0	HNRNPA0		1	2	2	2	2	2	2	2	2	2	0	2	2	2	2	1	1	2	2	2	2	2	2	2	2	0	2	2	2	2	1	1	2	2	2	2	2	2	2	2	0	2
Q13162	Q13162	6	4	4	Peroxiredoxin-4	PRDX4		1	6	4	4	5	5	4	5	5	5	5	4	5	5	4	3	5	5	5	4	4	3	4	4	4	3	3	4	4	3	2	4	4	4	4	4	3	4	4	4	3	3
Q13163	Q13163	4	4	4	Dual specificity mitogen-activated protein kinase kinase 5	MAP2K5		1	4	4	4	3	3	0	4	3	1	0	4	3	2	1	2	1	4	2	3	3	0	4	3	1	0	4	3	2	1	2	1	4	2	3	3	0	4	3	1	0	4
Q13164	Q13164	7	7	7	Mitogen-activated protein kinase 7	MAPK7		1	7	7	7	4	3	2	5	3	2	0	6	1	6	1	2	4	6	2	4	3	2	5	3	2	0	6	1	6	1	2	4	6	2	4	3	2	5	3	2	0	6
Q13188	Q13188	11	6	6	Serine/threonine-protein kinase 3;Serine/threonine-protein kinase 3 36kDa subunit;Serine/threonine-protein kinase 3 20kDa subunit	STK3		1	11	6	6	11	10	7	11	9	9	4	11	10	11	9	8	10	10	9	6	5	3	6	5	5	2	6	6	6	5	3	6	5	5	6	5	3	6	5	5	2	6
Q13200	Q13200	2	2	2	26S proteasome non-ATPase regulatory subunit 2	PSMD2		1	2	2	2	2	2	0	2	2	1	1	2	0	2	1	1	1	2	2	2	2	0	2	2	1	1	2	0	2	1	1	1	2	2	2	2	0	2	2	1	1	2
Q13233	Q13233	3	3	3	Mitogen-activated protein kinase kinase kinase 1	MAP3K1		1	3	3	3	3	0	0	0	1	0	0	3	0	1	0	1	1	3	1	3	0	0	0	1	0	0	3	0	1	0	1	1	3	1	3	0	0	0	1	0	0	3
Q13243	Q13243	4	3	3	Serine/arginine-rich splicing factor 5	SRSF5		1	4	3	3	2	3	3	4	3	3	0	3	3	3	3	3	3	3	2	1	2	2	3	2	2	0	2	2	2	2	2	2	2	1	1	2	2	3	2	2	0	2
Q13247	Q13247	8	8	5	Serine/arginine-rich splicing factor 6	SRSF6		1	8	8	5	7	7	7	5	7	5	1	5	6	7	5	6	8	7	5	7	7	7	5	7	5	1	5	6	7	5	6	8	7	5	4	4	4	3	4	2	1	2
Q13263	Q13263	2	2	2	Transcription intermediary factor 1-beta	TRIM28		1	2	2	2	1	1	0	0	0	0	0	0	0	0	0	0	0	2	2	1	1	0	0	0	0	0	0	0	0	0	0	0	2	2	1	1	0	0	0	0	0	0
Q13315	Q13315	18	18	18	Serine-protein kinase ATM	ATM		1	18	18	18	12	11	7	11	9	9	0	15	15	12	2	8	8	14	13	12	11	7	11	9	9	0	15	15	12	2	8	8	14	13	12	11	7	11	9	9	0	15
Q13347	Q13347	4	4	4	Eukaryotic translation initiation factor 3 subunit I	EIF3I		1	4	4	4	4	3	2	2	4	2	0	2	3	3	3	1	2	4	1	4	3	2	2	4	2	0	2	3	3	3	1	2	4	1	4	3	2	2	4	2	0	2
Q13405	Q13405	1	1	1	39S ribosomal protein L49, mitochondrial	MRPL49		1	1	1	1	1	0	0	1	0	1	0	1	1	0	0	0	1	0	1	1	0	0	1	0	1	0	1	1	0	0	0	1	0	1	1	0	0	1	0	1	0	1
Q13409	Q13409	3	3	3	Cytoplasmic dynein 1 intermediate chain 2	DYNC1I2		1	3	3	3	2	3	0	3	3	2	0	3	1	2	0	3	0	2	2	2	3	0	3	3	2	0	3	1	2	0	3	0	2	2	2	3	0	3	3	2	0	3
Q13418	Q13418	15	15	15	Integrin-linked protein kinase	ILK		1	15	15	15	13	13	10	13	12	11	4	14	10	14	10	11	12	14	12	13	13	10	13	12	11	4	14	10	14	10	11	12	14	12	13	13	10	13	12	11	4	14
Q13501	Q13501	4	4	4	Sequestosome-1	SQSTM1		1	4	4	4	3	0	2	2	0	1	0	4	3	3	1	3	4	4	3	3	0	2	2	0	1	0	4	3	3	1	3	4	4	3	3	0	2	2	0	1	0	4
Q13509	Q13509	15	6	4	Tubulin beta-3 chain	TUBB3		1	15	6	4	14	14	10	14	10	9	6	12	12	12	10	11	12	14	13	5	5	2	5	3	3	0	4	4	4	3	3	3	5	5	3	3	2	4	2	3	0	2
Q13510	Q13510	3	3	3	Acid ceramidase;Acid ceramidase subunit alpha;Acid ceramidase subunit beta	ASAH1		1	3	3	3	2	3	1	1	2	1	2	2	3	1	2	1	2	3	2	2	3	1	1	2	1	2	2	3	1	2	1	2	3	2	2	3	1	1	2	1	2	2
Q13523	Q13523	2	2	2	Serine/threonine-protein kinase PRP4 homolog	PRPF4B		1	2	2	2	2	2	2	2	2	1	1	2	1	1	0	2	0	2	2	2	2	2	2	2	1	1	2	1	1	0	2	0	2	2	2	2	2	2	2	1	1	2
Q13554	Q13554	10	1	1	Calcium/calmodulin-dependent protein kinase type II subunit beta	CAMK2B		1	10	1	1	10	10	9	10	8	10	4	10	10	10	8	8	9	10	10	1	1	0	1	0	1	0	1	1	1	0	1	1	1	1	1	1	0	1	0	1	0	1
Q13555	Q13555	18	14	10	Calcium/calmodulin-dependent protein kinase type II subunit gamma	CAMK2G		1	18	14	10	18	18	18	17	16	18	6	18	18	18	14	16	16	18	18	14	14	14	13	12	14	4	14	14	14	10	12	12	14	14	10	10	10	9	9	10	3	10
Q13557;Q9UQM7	Q13557	20;5	20;5	15;1	Calcium/calmodulin-dependent protein kinase type II subunit delta	CAMK2D		2	20	20	15	19	19	18	20	20	20	13	19	20	19	19	18	17	19	19	19	19	18	20	20	20	13	19	20	19	19	18	17	19	19	14	14	13	15	15	15	10	14
Q13561	Q13561	1	1	1	Dynactin subunit 2	DCTN2		1	1	1	1	1	0	0	0	0	0	0	0	0	0	0	0	0	1	0	1	0	0	0	0	0	0	0	0	0	0	0	0	1	0	1	0	0	0	0	0	0	0
Q13595	Q13595	3	2	2	Transformer-2 protein homolog alpha	TRA2A		1	3	2	2	2	2	2	2	2	2	1	1	2	2	2	2	3	2	2	1	1	1	1	1	1	1	0	1	1	1	1	2	1	1	1	1	1	1	1	1	1	0
Q13627;Q9Y463	Q13627	6;2	6;2	6;2	Dual specificity tyrosine-phosphorylation-regulated kinase 1A	DYRK1A		2	6	6	6	5	5	1	6	5	0	1	5	1	5	1	1	2	6	1	5	5	1	6	5	0	1	5	1	5	1	1	2	6	1	5	5	1	6	5	0	1	5
Q13637;O14966;P57729	Q13637;O14966;P57729	2;1;1	2;1;1	2;1;1	Ras-related protein Rab-32;Ras-related protein Rab-7L1;Ras-related protein Rab-38	RAB32;RAB29;RAB38	;;	3	2	2	2	1	2	1	2	1	1	1	1	2	2	1	2	2	2	2	1	2	1	2	1	1	1	1	2	2	1	2	2	2	2	1	2	1	2	1	1	1	1
Q13813	Q13813	2	2	2	Spectrin alpha chain, non-erythrocytic 1	SPTAN1		1	2	2	2	0	0	0	0	0	0	1	0	1	0	0	1	0	0	2	0	0	0	0	0	0	1	0	1	0	0	1	0	0	2	0	0	0	0	0	0	1	0
Q13835	Q13835	8	8	8	Plakophilin-1	PKP1		1	8	8	8	6	7	6	7	7	5	6	6	7	6	7	6	6	6	7	6	7	6	7	7	5	6	6	7	6	7	6	6	6	7	6	7	6	7	7	5	6	6
Q13867	Q13867	5	5	5	Bleomycin hydrolase	BLMH		1	5	5	5	5	5	3	4	4	4	1	3	3	3	4	4	4	4	4	5	5	3	4	4	4	1	3	3	3	4	4	4	4	4	5	5	3	4	4	4	1	3
Q13873	Q13873	8	8	8	Bone morphogenetic protein receptor type-2	BMPR2		1	8	8	8	7	6	6	7	7	5	6	6	7	7	7	5	7	7	7	7	6	6	7	7	5	6	6	7	7	7	5	7	7	7	7	6	6	7	7	5	6	6
Q13885;Q9BVA1	Q13885;Q9BVA1	17;16	2;1	2;1	Tubulin beta-2A chain;Tubulin beta-2B chain	TUBB2A;TUBB2B	;	2	17	2	2	16	16	12	16	13	11	9	16	13	14	13	11	14	17	16	2	2	0	1	1	1	0	2	2	2	1	1	2	2	2	2	2	0	1	1	1	0	2
Q13976	Q13976	22	22	21	cGMP-dependent protein kinase 1	PRKG1		1	22	22	21	20	19	17	18	16	17	10	21	16	18	14	17	20	21	17	20	19	17	18	16	17	10	21	16	18	14	17	20	21	17	19	18	17	17	15	16	10	20
Q14004	Q14004	5	3	3	Cyclin-dependent kinase 13	CDK13		1	5	3	3	4	4	2	4	4	3	1	4	2	5	1	1	3	5	3	2	2	0	2	2	1	0	2	1	3	0	0	1	3	1	2	2	0	2	2	1	0	2
Q14103	Q14103	4	4	4	Heterogeneous nuclear ribonucleoprotein D0	HNRNPD		1	4	4	4	2	3	4	4	4	4	2	3	4	3	4	3	3	3	3	2	3	4	4	4	4	2	3	4	3	4	3	3	3	3	2	3	4	4	4	4	2	3
Q14108	Q14108	1	1	1	Lysosome membrane protein 2	SCARB2		1	1	1	1	0	0	0	0	0	0	0	0	0	0	0	0	1	0	0	0	0	0	0	0	0	0	0	0	0	0	0	1	0	0	0	0	0	0	0	0	0	0
Q15424;Q14151	Q15424;Q14151	1;1	1;1	1;1	Scaffold attachment factor B1;Scaffold attachment factor B2	SAFB;SAFB2	;	2	1	1	1	0	0	0	0	0	1	0	0	1	0	0	0	0	0	1	0	0	0	0	0	1	0	0	1	0	0	0	0	0	1	0	0	0	0	0	1	0	0
Q14152	Q14152	4	4	4	Eukaryotic translation initiation factor 3 subunit A	EIF3A		1	4	4	4	1	1	0	2	2	1	0	2	0	0	1	2	0	2	1	1	1	0	2	2	1	0	2	0	0	1	2	0	2	1	1	1	0	2	2	1	0	2
Q14157	Q14157	4	4	4	Ubiquitin-associated protein 2-like	UBAP2L		1	4	4	4	2	2	2	4	2	3	2	4	3	2	3	2	4	3	3	2	2	2	4	2	3	2	4	3	2	3	2	4	3	3	2	2	2	4	2	3	2	4
Q14160	Q14160	1	1	1	Protein scribble homolog	SCRIB		1	1	1	1	0	0	0	0	0	0	0	1	0	0	0	0	0	0	1	0	0	0	0	0	0	0	1	0	0	0	0	0	0	1	0	0	0	0	0	0	0	1
Q14192	Q14192	1	1	1	Four and a half LIM domains protein 2	FHL2		1	1	1	1	1	1	1	1	1	1	0	1	1	1	0	1	1	1	1	1	1	1	1	1	1	0	1	1	1	0	1	1	1	1	1	1	1	1	1	1	0	1
Q14204	Q14204	102	102	102	Cytoplasmic dynein 1 heavy chain 1	DYNC1H1		1	102	102	102	88	86	53	89	76	55	25	93	62	83	55	56	63	96	61	88	86	53	89	76	55	25	93	62	83	55	56	63	96	61	88	86	53	89	76	55	25	93
Q14247	Q14247	4	4	4	Src substrate cortactin	CTTN		1	4	4	4	3	1	4	1	1	2	1	3	2	2	2	3	4	2	2	3	1	4	1	1	2	1	3	2	2	2	3	4	2	2	3	1	4	1	1	2	1	3
Q14254	Q14254	5	5	5	Flotillin-2	FLOT2		1	5	5	5	2	2	1	3	0	0	1	3	1	2	1	1	2	2	3	2	2	1	3	0	0	1	3	1	2	1	1	2	2	3	2	2	1	3	0	0	1	3
Q14257	Q14257	11	11	11	Reticulocalbin-2	RCN2		1	11	11	11	4	7	7	6	6	7	3	5	8	6	1	8	6	3	10	4	7	7	6	6	7	3	5	8	6	1	8	6	3	10	4	7	7	6	6	7	3	5
Q14315	Q14315	39	34	32	Filamin-C	FLNC		1	39	34	32	21	19	22	23	15	32	7	21	23	14	12	21	21	21	33	17	15	19	20	12	28	6	18	20	11	9	19	19	17	29	15	13	17	18	12	26	6	17
Q14444	Q14444	2	2	2	Caprin-1	CAPRIN1		1	2	2	2	0	0	0	1	1	1	0	1	2	0	1	2	2	1	2	0	0	0	1	1	1	0	1	2	0	1	2	2	1	2	0	0	0	1	1	1	0	1
Q14532;CON__Q14532	Q14532;CON__Q14532	6;5	3;3	2;2	Keratin, type I cuticular Ha2	KRT32	;	2	6	3	2	4	5	3	3	4	6	1	2	2	3	2	1	3	3	1	1	2	1	1	1	3	1	0	0	1	0	0	0	1	0	0	1	0	1	0	2	1	0
Q14574	Q14574	6	6	6	Desmocollin-3	DSC3		1	6	6	6	5	5	4	2	4	2	3	3	3	3	2	2	4	5	4	5	5	4	2	4	2	3	3	3	3	2	2	4	5	4	5	5	4	2	4	2	3	3
Q14643	Q14643	2	2	2	Inositol 1,4,5-trisphosphate receptor type 1	ITPR1		1	2	2	2	0	1	1	1	1	1	0	1	0	1	0	1	0	2	1	0	1	1	1	1	1	0	1	0	1	0	1	0	2	1	0	1	1	1	1	1	0	1
Q14677	Q14677	5	5	5	Clathrin interactor 1	CLINT1		1	5	5	5	3	2	3	5	2	4	2	4	2	2	3	4	4	3	5	3	2	3	5	2	4	2	4	2	2	3	4	4	3	5	3	2	3	5	2	4	2	4
Q14680	Q14680	2	2	2	Maternal embryonic leucine zipper kinase	MELK		1	2	2	2	2	1	0	1	1	0	1	1	0	1	1	1	1	2	2	2	1	0	1	1	0	1	1	0	1	1	1	1	2	2	2	1	0	1	1	0	1	1
Q14697	Q14697	14	14	14	Neutral alpha-glucosidase AB	GANAB		1	14	14	14	9	8	6	11	12	9	8	9	4	8	9	8	13	9	7	9	8	6	11	12	9	8	9	4	8	9	8	13	9	7	9	8	6	11	12	9	8	9
Q14699	Q14699	3	3	3	Raftlin	RFTN1		1	3	3	3	1	2	1	1	3	1	0	3	1	1	1	2	2	3	2	1	2	1	1	3	1	0	3	1	1	1	2	2	3	2	1	2	1	1	3	1	0	3
Q14728	Q14728	1	1	1	Major facilitator superfamily domain-containing protein 10	MFSD10		1	1	1	1	1	1	1	1	1	1	1	1	1	1	1	1	1	1	1	1	1	1	1	1	1	1	1	1	1	1	1	1	1	1	1	1	1	1	1	1	1	1
Q14746	Q14746	1	1	1	Conserved oligomeric Golgi complex subunit 2	COG2		1	1	1	1	1	1	0	1	1	0	0	1	1	1	0	0	0	1	1	1	1	0	1	1	0	0	1	1	1	0	0	0	1	1	1	1	0	1	1	0	0	1
Q14764	Q14764	42	42	42	Major vault protein	MVP		1	42	42	42	40	38	31	33	36	32	21	39	40	36	31	37	34	41	36	40	38	31	33	36	32	21	39	40	36	31	37	34	41	36	40	38	31	33	36	32	21	39
Q14847	Q14847	4	4	4	LIM and SH3 domain protein 1	LASP1		1	4	4	4	3	1	1	3	2	4	0	3	2	2	1	3	2	4	3	3	1	1	3	2	4	0	3	2	2	1	3	2	4	3	3	1	1	3	2	4	0	3
Q14974	Q14974	9	9	9	Importin subunit beta-1	KPNB1		1	9	9	9	8	7	5	7	6	5	3	8	5	7	3	6	5	8	8	8	7	5	7	6	5	3	8	5	7	3	6	5	8	8	8	7	5	7	6	5	3	8
Q14980	Q14980	23	23	23	Nuclear mitotic apparatus protein 1	NUMA1		1	23	23	23	5	3	4	2	0	13	2	3	16	0	0	12	3	3	23	5	3	4	2	0	13	2	3	16	0	0	12	3	3	23	5	3	4	2	0	13	2	3
Q14C86	Q14C86	1	1	1	GTPase-activating protein and VPS9 domain-containing protein 1	GAPVD1		1	1	1	1	0	0	0	0	0	1	0	0	1	0	0	1	0	0	1	0	0	0	0	0	1	0	0	1	0	0	1	0	0	1	0	0	0	0	0	1	0	0
Q15020	Q15020	4	4	4	Squamous cell carcinoma antigen recognized by T-cells 3	SART3		1	4	4	4	3	2	1	4	2	2	0	3	3	4	0	2	1	3	4	3	2	1	4	2	2	0	3	3	4	0	2	1	3	4	3	2	1	4	2	2	0	3
Q15036	Q15036	2	2	2	Sorting nexin-17	SNX17		1	2	2	2	1	2	0	0	1	0	0	2	2	0	0	1	1	1	2	1	2	0	0	1	0	0	2	2	0	0	1	1	1	2	1	2	0	0	1	0	0	2
Q15084	Q15084	7	7	7	Protein disulfide-isomerase A6	PDIA6		1	7	7	7	1	4	4	5	4	4	6	3	4	4	1	3	6	3	7	1	4	4	5	4	4	6	3	4	4	1	3	6	3	7	1	4	4	5	4	4	6	3
Q15131	Q15131	1	1	1	Cyclin-dependent kinase 10	CDK10		1	1	1	1	0	1	0	1	1	0	0	1	1	0	0	0	0	1	1	0	1	0	1	1	0	0	1	1	0	0	0	0	1	1	0	1	0	1	1	0	0	1
Q15139	Q15139	11	11	6	Serine/threonine-protein kinase D1	PRKD1		1	11	11	6	7	6	7	9	8	7	3	11	8	9	4	8	7	8	8	7	6	7	9	8	7	3	11	8	9	4	8	7	8	8	5	5	5	5	5	5	3	6
Q15149;P58107;Q9UPN3	Q15149	215;5;1	215;5;1	215;5;1	Plectin	PLEC		3	215	215	215	138	44	172	101	41	180	60	68	198	63	29	174	119	63	199	138	44	172	101	41	180	60	68	198	63	29	174	119	63	199	138	44	172	101	41	180	60	68
Q15165	Q15165	2	2	2	Serum paraoxonase/arylesterase 2	PON2		1	2	2	2	1	1	0	1	1	0	0	1	0	0	0	0	1	1	0	1	1	0	1	1	0	0	1	0	0	0	0	1	1	0	1	1	0	1	1	0	0	1
Q15233	Q15233	5	4	4	Non-POU domain-containing octamer-binding protein	NONO		1	5	4	4	3	3	3	4	2	3	0	3	4	2	2	3	2	3	3	2	2	2	3	1	2	0	2	3	1	1	2	1	2	2	2	2	2	3	1	2	0	2
Q15287	Q15287	2	2	2	RNA-binding protein with serine-rich domain 1	RNPS1		1	2	2	2	2	2	2	2	2	2	0	1	1	2	0	2	2	2	0	2	2	2	2	2	2	0	1	1	2	0	2	2	2	0	2	2	2	2	2	2	0	1
Q15293	Q15293	10	10	10	Reticulocalbin-1	RCN1		1	10	10	10	6	7	9	5	5	6	7	5	7	6	5	7	8	6	10	6	7	9	5	5	6	7	5	7	6	5	7	8	6	10	6	7	9	5	5	6	7	5
Q15349	Q15349	8	1	1	Ribosomal protein S6 kinase alpha-2	RPS6KA2		1	8	1	1	6	6	6	6	6	7	2	8	5	6	6	5	6	6	8	1	1	0	0	1	0	0	1	0	0	0	0	0	0	1	1	1	0	0	1	0	0	1
Q15365;P57721	Q15365	4;1	4;1	3;0	Poly(rC)-binding protein 1	PCBP1		2	4	4	3	3	4	3	4	3	4	2	4	3	2	3	2	3	4	4	3	4	3	4	3	4	2	4	3	2	3	2	3	4	4	3	3	2	3	2	3	2	3
Q15366	Q15366	2	1	1	Poly(rC)-binding protein 2	PCBP2		1	2	1	1	1	2	2	2	2	1	0	1	2	1	0	1	2	2	2	1	1	1	1	1	0	0	0	1	1	0	0	1	1	1	1	1	1	1	1	0	0	0
Q15375;Q5JZY3	Q15375	7;1	2;1	1;0	Ephrin type-A receptor 7	EPHA7		2	7	2	1	7	7	7	7	7	6	6	7	7	7	6	7	7	7	7	2	2	2	2	2	2	1	2	2	2	1	2	2	2	2	1	1	1	1	1	1	0	1
Q15392	Q15392	2	2	2	Delta(24)-sterol reductase	DHCR24		1	2	2	2	2	2	1	2	1	2	1	2	2	2	2	1	1	2	2	2	2	1	2	1	2	1	2	2	2	2	1	1	2	2	2	2	1	2	1	2	1	2
Q15404	Q15404	7	7	7	Ras suppressor protein 1	RSU1		1	7	7	7	7	7	6	7	6	6	1	7	6	7	3	6	6	7	3	7	7	6	7	6	6	1	7	6	7	3	6	6	7	3	7	7	6	7	6	6	1	7
Q15417;Q99439	Q15417	3;1	3;1	3;1	Calponin-3	CNN3		2	3	3	3	3	1	1	2	1	1	3	3	1	2	3	2	3	2	2	3	1	1	2	1	1	3	3	1	2	3	2	3	2	2	3	1	1	2	1	1	3	3
Q15418;Q96GX5;O60307;Q9Y2H9;Q6P0Q8;O15021	Q15418	12;1;1;1;1;1	5;0;0;0;0;0	4;0;0;0;0;0	Ribosomal protein S6 kinase alpha-1	RPS6KA1		6	12	5	4	9	7	6	12	8	8	1	10	7	12	7	5	7	10	10	3	2	0	5	2	2	0	3	2	5	1	0	1	3	3	3	2	0	4	2	1	0	2
Q15431	Q15431	2	2	2	Synaptonemal complex protein 1	SYCP1		1	2	2	2	2	2	1	2	1	1	0	2	2	1	1	0	1	1	2	2	2	1	2	1	1	0	2	2	1	1	0	1	1	2	2	2	1	2	1	1	0	2
Q15436;Q15437	Q15436	3;1	3;1	3;1	Protein transport protein Sec23A	SEC23A		2	3	3	3	3	2	2	2	2	2	1	2	1	2	2	2	2	3	3	3	2	2	2	2	2	1	2	1	2	2	2	2	3	3	3	2	2	2	2	2	1	2
Q15517	Q15517	5	5	5	Corneodesmosin	CDSN		1	5	5	5	5	5	3	5	5	2	4	5	2	5	5	3	5	4	2	5	5	3	5	5	2	4	5	2	5	5	3	5	4	2	5	5	3	5	5	2	4	5
Q15582	Q15582	3	3	3	Transforming growth factor-beta-induced protein ig-h3	TGFBI		1	3	3	3	1	0	2	1	1	1	1	2	2	1	1	2	1	1	3	1	0	2	1	1	1	1	2	2	1	1	2	1	1	3	1	0	2	1	1	1	1	2
Q15643	Q15643	5	5	5	Thyroid receptor-interacting protein 11	TRIP11		1	5	5	5	1	2	1	1	1	1	0	0	0	1	1	1	0	0	5	1	2	1	1	1	1	0	0	0	1	1	1	0	0	5	1	2	1	1	1	1	0	0
Q15717;Q12926;P26378	Q15717	4;1;1	4;1;1	4;1;1	ELAV-like protein 1	ELAVL1		3	4	4	4	3	2	2	1	2	2	0	2	4	1	1	4	1	2	4	3	2	2	1	2	2	0	2	4	1	1	4	1	2	4	3	2	2	1	2	2	0	2
Q15746	Q15746	9	9	9	Myosin light chain kinase, smooth muscle;Myosin light chain kinase, smooth muscle, deglutamylated form	MYLK		1	9	9	9	5	4	3	6	6	5	1	6	6	4	2	5	5	6	5	5	4	3	6	6	5	1	6	6	4	2	5	5	6	5	5	4	3	6	6	5	1	6
Q15759	Q15759	6	6	6	Mitogen-activated protein kinase 11	MAPK11		1	6	6	6	5	4	2	6	3	2	0	6	0	6	0	3	3	4	0	5	4	2	6	3	2	0	6	0	6	0	3	3	4	0	5	4	2	6	3	2	0	6
Q15772	Q15772	1	1	1	Striated muscle preferentially expressed protein kinase	SPEG		1	1	1	1	0	0	0	0	0	0	0	1	0	0	0	0	0	0	0	0	0	0	0	0	0	0	1	0	0	0	0	0	0	0	0	0	0	0	0	0	0	1
Q15773	Q15773	1	1	1	Myeloid leukemia factor 2	MLF2		1	1	1	1	0	0	1	0	0	1	0	0	1	0	0	1	1	0	1	0	0	1	0	0	1	0	0	1	0	0	1	1	0	1	0	0	1	0	0	1	0	0
Q15828	Q15828	2	2	2	Cystatin-M	CST6		1	2	2	2	2	2	1	2	2	1	2	2	2	2	2	1	2	2	1	2	2	1	2	2	1	2	2	2	2	2	1	2	2	1	2	2	1	2	2	1	2	2
Q15831	Q15831	3	3	3	Serine/threonine-protein kinase STK11	STK11		1	3	3	3	3	3	2	3	3	2	0	3	3	3	1	3	3	3	3	3	3	2	3	3	2	0	3	3	3	1	3	3	3	3	3	3	2	3	3	2	0	3
Q16352;P07197;P07196	Q16352	24;4;3	23;3;2	23;3;2	Alpha-internexin	INA		3	24	23	23	9	3	18	2	2	18	3	3	21	5	2	18	5	4	19	8	2	17	1	1	17	2	2	20	4	1	17	4	3	18	8	2	17	1	1	17	2	2
Q16539	Q16539	18	18	18	Mitogen-activated protein kinase 14	MAPK14		1	18	18	18	18	17	13	17	16	13	7	17	13	17	13	14	16	17	15	18	17	13	17	16	13	7	17	13	17	13	14	16	17	15	18	17	13	17	16	13	7	17
Q16540	Q16540	3	3	3	39S ribosomal protein L23, mitochondrial	MRPL23		1	3	3	3	3	2	1	1	0	3	1	3	3	2	0	2	3	3	3	3	2	1	1	0	3	1	3	3	2	0	2	3	3	3	3	2	1	1	0	3	1	3
Q16563	Q16563	1	1	1	Synaptophysin-like protein 1	SYPL1		1	1	1	1	1	1	1	1	0	1	0	1	1	1	1	1	1	1	1	1	1	1	1	0	1	0	1	1	1	1	1	1	1	1	1	1	1	1	0	1	0	1
Q16584	Q16584	11	11	11	Mitogen-activated protein kinase kinase kinase 11	MAP3K11		1	11	11	11	6	5	4	8	2	5	4	8	6	7	1	5	6	6	6	6	5	4	8	2	5	4	8	6	7	1	5	6	6	6	6	5	4	8	2	5	4	8
Q16610	Q16610	7	7	7	Extracellular matrix protein 1	ECM1		1	7	7	7	4	6	2	6	6	3	5	5	4	7	6	4	6	6	5	4	6	2	6	6	3	5	5	4	7	6	4	6	6	5	4	6	2	6	6	3	5	5
Q16629	Q16629	5	5	4	Serine/arginine-rich splicing factor 7	SRSF7		1	5	5	4	5	5	4	5	5	4	1	5	5	5	5	4	4	5	5	5	5	4	5	5	4	1	5	5	5	5	4	4	5	5	4	4	3	4	4	3	0	4
Q16643	Q16643	5	5	5	Drebrin	DBN1		1	5	5	5	2	1	1	3	1	2	1	3	3	3	2	4	4	2	5	2	1	1	3	1	2	1	3	3	3	2	4	4	2	5	2	1	1	3	1	2	1	3
Q16658	Q16658	3	3	3	Fascin	FSCN1		1	3	3	3	2	2	1	3	2	1	0	2	1	1	0	1	2	3	3	2	2	1	3	2	1	0	2	1	1	0	1	2	3	3	2	2	1	3	2	1	0	2
Q16698	Q16698	3	3	3	2,4-dienoyl-CoA reductase, mitochondrial	DECR1		1	3	3	3	3	2	0	2	2	1	0	2	0	1	1	0	2	1	1	3	2	0	2	2	1	0	2	0	1	1	0	2	1	1	3	2	0	2	2	1	0	2
Q16718	Q16718	2	2	2	NADH dehydrogenase [ubiquinone] 1 alpha subcomplex subunit 5	NDUFA5		1	2	2	2	0	0	0	1	0	0	2	1	0	1	0	0	2	1	1	0	0	0	1	0	0	2	1	0	1	0	0	2	1	1	0	0	0	1	0	0	2	1
Q16795	Q16795	3	3	3	NADH dehydrogenase [ubiquinone] 1 alpha subcomplex subunit 9, mitochondrial	NDUFA9		1	3	3	3	1	2	1	2	3	1	1	2	1	1	3	1	1	1	2	1	2	1	2	3	1	1	2	1	1	3	1	1	1	2	1	2	1	2	3	1	1	2
Q16832	Q16832	22	22	21	Discoidin domain-containing receptor 2	DDR2		1	22	22	21	21	20	16	19	21	17	15	20	21	19	15	16	18	19	21	21	20	16	19	21	17	15	20	21	19	15	16	18	19	21	20	19	15	18	20	16	15	19
Q16891	Q16891	38	38	38	MICOS complex subunit MIC60	IMMT		1	38	38	38	32	32	28	28	29	28	23	30	33	30	22	29	30	31	32	32	32	28	28	29	28	23	30	33	30	22	29	30	31	32	32	32	28	28	29	28	23	30
Q1KMD3	Q1KMD3	11	11	11	Heterogeneous nuclear ribonucleoprotein U-like protein 2	HNRNPUL2		1	11	11	11	7	8	5	3	5	5	1	5	5	5	2	7	4	5	9	7	8	5	3	5	5	1	5	5	5	2	7	4	5	9	7	8	5	3	5	5	1	5
Q2M2I8	Q2M2I8	20	20	19	AP2-associated protein kinase 1	AAK1		1	20	20	19	18	17	11	19	16	15	6	18	19	19	13	13	16	18	16	18	17	11	19	16	15	6	18	19	19	13	13	16	18	16	17	16	10	18	15	14	6	17
Q32P28	Q32P28	4	4	4	Prolyl 3-hydroxylase 1	LEPRE1		1	4	4	4	3	3	3	3	3	3	2	2	3	4	1	4	4	3	4	3	3	3	3	3	3	2	2	3	4	1	4	4	3	4	3	3	3	3	3	3	2	2
Q3ZCW2	Q3ZCW2	1	1	1	Galectin-related protein	LGALSL		1	1	1	1	1	1	1	0	1	1	1	1	0	1	1	1	1	1	0	1	1	1	0	1	1	1	1	0	1	1	1	1	1	0	1	1	1	0	1	1	1	1
Q52LW3	Q52LW3	2	2	2	Rho GTPase-activating protein 29	ARHGAP29		1	2	2	2	2	2	0	2	2	1	0	2	2	2	2	0	1	2	1	2	2	0	2	2	1	0	2	2	2	2	0	1	2	1	2	2	0	2	2	1	0	2
Q53EP0	Q53EP0	2	2	2	Fibronectin type III domain-containing protein 3B	FNDC3B		1	2	2	2	1	1	0	0	1	0	0	1	1	0	0	1	1	1	2	1	1	0	0	1	0	0	1	1	0	0	1	1	1	2	1	1	0	0	1	0	0	1
Q53GQ0	Q53GQ0	3	3	3	Very-long-chain 3-oxoacyl-CoA reductase	HSD17B12		1	3	3	3	2	3	2	3	3	2	2	3	3	2	2	3	3	3	3	2	3	2	3	3	2	2	3	3	2	2	3	3	3	3	2	3	2	3	3	2	2	3
Q53H12	Q53H12	1	1	1	Acylglycerol kinase, mitochondrial	AGK		1	1	1	1	1	1	1	1	1	1	1	1	1	1	1	1	1	1	1	1	1	1	1	1	1	1	1	1	1	1	1	1	1	1	1	1	1	1	1	1	1	1
Q5BKZ1	Q5BKZ1	4	4	4	DBIRD complex subunit ZNF326	ZNF326		1	4	4	4	2	3	1	1	1	2	0	2	3	1	1	2	0	3	4	2	3	1	1	1	2	0	2	3	1	1	2	0	3	4	2	3	1	1	1	2	0	2
Q5EB52	Q5EB52	7	7	7	Mesoderm-specific transcript homolog protein	MEST		1	7	7	7	6	6	4	6	5	5	4	6	5	6	5	2	5	7	6	6	6	4	6	5	5	4	6	5	6	5	2	5	7	6	6	6	4	6	5	5	4	6
Q5JSH3	Q5JSH3	14	14	14	WD repeat-containing protein 44	WDR44		1	14	14	14	13	14	8	13	14	8	1	12	8	13	4	6	5	14	8	13	14	8	13	14	8	1	12	8	13	4	6	5	14	8	13	14	8	13	14	8	1	12
Q5JTV8	Q5JTV8	7	7	7	Torsin-1A-interacting protein 1	TOR1AIP1		1	7	7	7	2	1	3	4	3	2	5	4	2	3	4	3	7	5	3	2	1	3	4	3	2	5	4	2	3	4	3	7	5	3	2	1	3	4	3	2	5	4
Q5M775	Q5M775	2	2	2	Cytospin-B	SPECC1		1	2	2	2	0	0	1	1	0	0	0	0	1	0	0	0	0	0	1	0	0	1	1	0	0	0	0	1	0	0	0	0	0	1	0	0	1	1	0	0	0	0
Q5M9N0	Q5M9N0	1	1	1	Coiled-coil domain-containing protein 158	CCDC158		1	1	1	1	1	1	1	1	1	1	1	1	1	1	0	1	0	1	1	1	1	1	1	1	1	1	1	1	1	0	1	0	1	1	1	1	1	1	1	1	1	1
Q5SRE5	Q5SRE5	2	2	2	Nucleoporin NUP188 homolog	NUP188		1	2	2	2	2	2	1	1	1	0	0	1	1	1	1	1	1	2	2	2	2	1	1	1	0	0	1	1	1	1	1	1	2	2	2	2	1	1	1	0	0	1
Q5T4F4	Q5T4F4	1	1	1	Protrudin	ZFYVE27		1	1	1	1	1	1	1	1	1	1	0	1	1	1	1	1	1	1	1	1	1	1	1	1	1	0	1	1	1	1	1	1	1	1	1	1	1	1	1	1	0	1
Q5T4S7	Q5T4S7	2	2	2	E3 ubiquitin-protein ligase UBR4	UBR4		1	2	2	2	1	0	0	2	1	0	0	1	0	0	1	0	0	2	1	1	0	0	2	1	0	0	1	0	0	1	0	0	2	1	1	0	0	2	1	0	0	1
Q5T653	Q5T653	1	1	1	39S ribosomal protein L2, mitochondrial	MRPL2		1	1	1	1	0	0	0	0	1	0	0	0	1	1	0	0	0	0	1	0	0	0	0	1	0	0	0	1	1	0	0	0	0	1	0	0	0	0	1	0	0	0
Q5T749	Q5T749	19	19	19	Keratinocyte proline-rich protein	KPRP		1	19	19	19	12	13	10	14	11	10	11	11	9	13	13	10	17	12	9	12	13	10	14	11	10	11	11	9	13	13	10	17	12	9	12	13	10	14	11	10	11	11
Q5T750	Q5T750	1	1	1	Skin-specific protein 32	XP32		1	1	1	1	1	1	1	1	1	1	1	1	1	1	1	1	1	1	1	1	1	1	1	1	1	1	1	1	1	1	1	1	1	1	1	1	1	1	1	1	1	1
Q5T9A4	Q5T9A4	15	3	2	ATPase family AAA domain-containing protein 3B	ATAD3B		1	15	3	2	12	13	10	10	10	10	8	11	12	9	10	10	11	13	11	3	3	1	2	1	1	1	1	1	1	1	2	2	3	2	2	2	1	1	1	1	0	1
Q5VT97	Q5VT97	1	1	1	Rho GTPase-activating protein SYDE2	SYDE2		1	1	1	1	1	1	1	1	1	1	1	1	1	1	1	1	1	1	1	1	1	1	1	1	1	1	1	1	1	1	1	1	1	1	1	1	1	1	1	1	1	1
Q63HN8	Q63HN8	1	1	1	E3 ubiquitin-protein ligase RNF213	RNF213		1	1	1	1	1	1	0	1	1	0	0	1	0	1	0	0	0	1	0	1	1	0	1	1	0	0	1	0	1	0	0	0	1	0	1	1	0	1	1	0	0	1
Q63ZY3	Q63ZY3	2	2	2	KN motif and ankyrin repeat domain-containing protein 2	KANK2		1	2	2	2	2	0	1	1	0	1	0	0	1	0	0	2	1	0	2	2	0	1	1	0	1	0	0	1	0	0	2	1	0	2	2	0	1	1	0	1	0	0
Q66PJ3	Q66PJ3	3	3	3	ADP-ribosylation factor-like protein 6-interacting protein 4	ARL6IP4		1	3	3	3	3	3	2	3	3	1	0	2	2	2	0	1	1	3	3	3	3	2	3	3	1	0	2	2	2	0	1	1	3	3	3	3	2	3	3	1	0	2
Q6DD88	Q6DD88	5	5	5	Atlastin-3	ATL3		1	5	5	5	4	5	3	4	3	2	0	2	1	3	2	3	5	5	3	4	5	3	4	3	2	0	2	1	3	2	3	5	5	3	4	5	3	4	3	2	0	2
Q6IN85;Q5MIZ7	Q6IN85	4;1	4;1	4;1	Serine/threonine-protein phosphatase 4 regulatory subunit 3A	SMEK1		2	4	4	4	3	3	2	4	3	3	1	3	2	4	0	3	2	3	2	3	3	2	4	3	3	1	3	2	4	0	3	2	3	2	3	3	2	4	3	3	1	3
Q6NUK1	Q6NUK1	6	6	6	Calcium-binding mitochondrial carrier protein SCaMC-1	SLC25A24		1	6	6	6	5	4	2	3	4	2	4	4	2	3	1	1	3	4	5	5	4	2	3	4	2	4	4	2	3	1	1	3	4	5	5	4	2	3	4	2	4	4
Q6NZI2	Q6NZI2	8	8	8	Polymerase I and transcript release factor	PTRF		1	8	8	8	7	7	5	8	5	7	7	7	8	6	5	8	8	8	8	7	7	5	8	5	7	7	7	8	6	5	8	8	8	8	7	7	5	8	5	7	7	7
Q6P1A2	Q6P1A2	1	1	1	Lysophospholipid acyltransferase 5	LPCAT3		1	1	1	1	1	1	1	1	1	1	0	1	1	1	1	1	1	1	1	1	1	1	1	1	1	0	1	1	1	1	1	1	1	1	1	1	1	1	1	1	0	1
Q6P2E9	Q6P2E9	6	6	6	Enhancer of mRNA-decapping protein 4	EDC4		1	6	6	6	4	4	2	5	1	2	1	5	4	5	2	3	4	4	3	4	4	2	5	1	2	1	5	4	5	2	3	4	4	3	4	4	2	5	1	2	1	5
Q6P4A8	Q6P4A8	2	2	2	Phospholipase B-like 1;Phospholipase B-like 1 chain A;Phospholipase B-like 1 chain B;Phospholipase B-like 1 chain C	PLBD1		1	2	2	2	1	1	0	1	1	0	1	1	1	1	2	0	0	1	1	1	1	0	1	1	0	1	1	1	1	2	0	0	1	1	1	1	0	1	1	0	1	1
Q6PHR2	Q6PHR2	12	12	12	Serine/threonine-protein kinase ULK3	ULK3		1	12	12	12	10	10	6	9	7	4	2	12	11	10	6	7	9	9	10	10	10	6	9	7	4	2	12	11	10	6	7	9	9	10	10	10	6	9	7	4	2	12
Q6PKX4	Q6PKX4	1	1	1	Docking protein 6	DOK6		1	1	1	1	1	1	1	1	1	1	1	1	1	1	1	1	1	1	1	1	1	1	1	1	1	1	1	1	1	1	1	1	1	1	1	1	1	1	1	1	1	1
Q6SZW1	Q6SZW1	10	10	10	Sterile alpha and TIR motif-containing protein 1	SARM1		1	10	10	10	7	8	4	8	6	2	2	9	5	6	3	2	2	8	6	7	8	4	8	6	2	2	9	5	6	3	2	2	8	6	7	8	4	8	6	2	2	9
Q6UWE3	Q6UWE3	1	1	1	Colipase-like protein 2	CLPSL2		1	1	1	1	1	1	1	1	1	1	0	1	1	1	1	1	1	1	1	1	1	1	1	1	1	0	1	1	1	1	1	1	1	1	1	1	1	1	1	1	0	1
Q6UWP8	Q6UWP8	12	12	12	Suprabasin	SBSN		1	12	12	12	11	10	7	9	11	9	7	10	8	9	10	10	9	9	8	11	10	7	9	11	9	7	10	8	9	10	10	9	9	8	11	10	7	9	11	9	7	10
Q6ZN66	Q6ZN66	1	1	1	Guanylate-binding protein 6	GBP6		1	1	1	1	0	0	0	0	1	0	0	0	0	0	1	0	0	0	1	0	0	0	0	1	0	0	0	0	0	1	0	0	0	1	0	0	0	0	1	0	0	0
Q6ZSR9	Q6ZSR9	3	3	3	Uncharacterized protein FLJ45252			1	3	3	3	1	0	2	2	0	3	3	2	3	2	0	2	3	0	1	1	0	2	2	0	3	3	2	3	2	0	2	3	0	1	1	0	2	2	0	3	3	2
Q6ZVX7	Q6ZVX7	6	6	6	F-box only protein 50	NCCRP1		1	6	6	6	6	5	4	4	6	3	2	5	5	6	5	5	5	5	5	6	5	4	4	6	3	2	5	5	6	5	5	5	5	5	6	5	4	4	6	3	2	5
Q709F0	Q709F0	29	29	29	Acyl-CoA dehydrogenase family member 11	ACAD11		1	29	29	29	26	26	21	25	24	26	16	26	24	24	19	19	25	25	25	26	26	21	25	24	26	16	26	24	24	19	19	25	25	25	26	26	21	25	24	26	16	26
Q71U36;Q13748;Q6PEY2	Q71U36;Q13748;Q6PEY2	15;11;10	2;1;1	1;1;1	Tubulin alpha-1A chain;Tubulin alpha-3C/D chain;Tubulin alpha-3E chain	TUBA1A;TUBA3C;TUBA3E	;;	3	15	2	1	14	15	15	14	14	14	11	14	13	14	14	13	12	15	15	1	2	2	2	2	2	1	2	1	2	2	0	1	2	2	1	1	1	1	1	1	1	1
Q71UM5	Q71UM5	2	2	1	40S ribosomal protein S27-like	RPS27L		1	2	2	1	1	1	1	1	1	1	0	1	1	1	1	1	2	1	1	1	1	1	1	1	1	0	1	1	1	1	1	2	1	1	1	1	1	1	1	1	0	1
Q7KZI7	Q7KZI7	19	19	15	Serine/threonine-protein kinase MARK2	MARK2		1	19	19	15	19	16	12	19	15	14	3	17	16	17	13	12	18	16	16	19	16	12	19	15	14	3	17	16	17	13	12	18	16	16	15	13	9	15	12	13	1	14
Q7L014	Q7L014	2	2	2	Probable ATP-dependent RNA helicase DDX46	DDX46		1	2	2	2	1	1	0	1	1	1	0	1	1	1	0	2	1	1	0	1	1	0	1	1	1	0	1	1	1	0	2	1	1	0	1	1	0	1	1	1	0	1
Q7L5L3	Q7L5L3	1	1	1	Glycerophosphodiester phosphodiesterase domain-containing protein 3	GDPD3		1	1	1	1	1	1	1	1	1	1	1	1	0	1	1	1	1	1	0	1	1	1	1	1	1	1	1	0	1	1	1	1	1	0	1	1	1	1	1	1	1	1
Q7L7X3	Q7L7X3	14	14	11	Serine/threonine-protein kinase TAO1	TAOK1		1	14	14	11	13	13	6	13	11	9	0	14	10	11	10	8	6	13	7	13	13	6	13	11	9	0	14	10	11	10	8	6	13	7	10	10	5	10	8	7	0	11
Q7RTN6	Q7RTN6	6	6	6	STE20-related kinase adapter protein alpha	STRADA		1	6	6	6	5	6	2	6	5	5	0	6	3	6	2	3	3	6	3	5	6	2	6	5	5	0	6	3	6	2	3	3	6	3	5	6	2	6	5	5	0	6
Q7Z2W4	Q7Z2W4	2	2	2	Zinc finger CCCH-type antiviral protein 1	ZC3HAV1		1	2	2	2	2	2	0	2	1	1	0	2	0	2	1	2	1	2	2	2	2	0	2	1	1	0	2	0	2	1	2	1	2	2	2	2	0	2	1	1	0	2
Q7Z3B4	Q7Z3B4	5	5	5	Nucleoporin p54	NUP54		1	5	5	5	3	4	0	2	4	1	1	4	0	3	2	0	2	5	1	3	4	0	2	4	1	1	4	0	3	2	0	2	5	1	3	4	0	2	4	1	1	4
Q7Z3U7	Q7Z3U7	11	11	11	Protein MON2 homolog	MON2		1	11	11	11	9	10	3	9	7	7	2	10	6	9	5	5	6	9	7	9	10	3	9	7	7	2	10	6	9	5	5	6	9	7	9	10	3	9	7	7	2	10
Q7Z406	Q7Z406	8	2	2	Myosin-14	MYH14		1	8	2	2	5	4	7	8	4	7	1	7	6	8	7	6	6	6	7	1	1	2	2	1	2	0	2	2	2	2	2	1	1	2	1	1	2	2	1	2	0	2
Q7Z4F1	Q7Z4F1	2	2	2	Low-density lipoprotein receptor-related protein 10	LRP10		1	2	2	2	0	1	0	0	1	0	0	1	2	0	0	1	1	1	2	0	1	0	0	1	0	0	1	2	0	0	1	1	1	2	0	1	0	0	1	0	0	1
Q7Z4S6	Q7Z4S6	1	1	1	Kinesin-like protein KIF21A	KIF21A		1	1	1	1	1	1	0	0	0	0	0	0	0	0	0	0	0	0	0	1	1	0	0	0	0	0	0	0	0	0	0	0	0	0	1	1	0	0	0	0	0	0
Q7Z4V5	Q7Z4V5	2	2	2	Hepatoma-derived growth factor-related protein 2	HDGFRP2		1	2	2	2	2	2	1	2	2	1	0	2	2	2	1	2	2	2	1	2	2	1	2	2	1	0	2	2	2	1	2	2	2	1	2	2	1	2	2	1	0	2
Q7Z4W1	Q7Z4W1	5	5	5	L-xylulose reductase	DCXR		1	5	5	5	4	5	3	3	4	4	1	4	4	4	3	4	4	4	3	4	5	3	3	4	4	1	4	4	4	3	4	4	4	3	4	5	3	3	4	4	1	4
Q86TI4	Q86TI4	1	1	1	WD repeat-containing protein 86	WDR86		1	1	1	1	0	0	1	0	0	0	0	0	0	0	0	0	0	0	0	0	0	1	0	0	0	0	0	0	0	0	0	0	0	0	0	0	1	0	0	0	0	0
Q86TW2	Q86TW2	6	6	6	Uncharacterized aarF domain-containing protein kinase 1	ADCK1		1	6	6	6	4	4	1	4	4	2	1	4	3	4	2	2	3	3	3	4	4	1	4	4	2	1	4	3	4	2	2	3	3	3	4	4	1	4	4	2	1	4
Q86UE4	Q86UE4	2	2	2	Protein LYRIC	MTDH		1	2	2	2	0	0	1	1	1	1	1	1	1	0	0	1	2	0	1	0	0	1	1	1	1	1	1	1	0	0	1	2	0	1	0	0	1	1	1	1	1	1
Q86UP2	Q86UP2	9	9	9	Kinectin	KTN1		1	9	9	9	6	6	5	5	6	6	0	7	5	4	0	5	5	5	9	6	6	5	5	6	6	0	7	5	4	0	5	5	5	9	6	6	5	5	6	6	0	7
Q86V48	Q86V48	3	3	3	Leucine zipper protein 1	LUZP1		1	3	3	3	0	0	0	1	0	2	0	0	1	0	0	0	0	0	3	0	0	0	1	0	2	0	0	1	0	0	0	0	0	3	0	0	0	1	0	2	0	0
Q86V81	Q86V81	1	1	1	THO complex subunit 4	ALYREF		1	1	1	1	0	1	0	0	0	0	0	0	0	0	0	0	0	1	1	0	1	0	0	0	0	0	0	0	0	0	0	0	1	1	0	1	0	0	0	0	0	0
Q86VP6	Q86VP6	9	9	9	Cullin-associated NEDD8-dissociated protein 1	CAND1		1	9	9	9	6	6	2	7	6	4	3	6	3	8	4	3	7	7	6	6	6	2	7	6	4	3	6	3	8	4	3	7	7	6	6	6	2	7	6	4	3	6
Q86Y07	Q86Y07	8	8	8	Serine/threonine-protein kinase VRK2	VRK2		1	8	8	8	5	5	3	6	4	4	2	6	4	4	0	4	4	7	6	5	5	3	6	4	4	2	6	4	4	0	4	4	7	6	5	5	3	6	4	4	2	6
Q86YQ8;O75131;Q96FN4;Q8IYJ1;Q96A23;O95741;Q9HCH3;Q9UBL6	Q86YQ8;O75131;Q96FN4;Q8IYJ1;Q96A23;O95741;Q9HCH3;Q9UBL6	2;1;1;1;1;1;1;1	2;1;1;1;1;1;1;1	2;1;1;1;1;1;1;1	Copine-8;Copine-3;Copine-2;Copine-9;Copine-4;Copine-6;Copine-5;Copine-7	CPNE8;CPNE3;CPNE2;CPNE9;CPNE4;CPNE6;CPNE5;CPNE7	;;;;;;;	8	2	2	2	2	1	1	2	2	1	0	2	2	2	1	2	1	2	1	2	1	1	2	2	1	0	2	2	2	1	2	1	2	1	2	1	1	2	2	1	0	2
Q86YS7	Q86YS7	13	13	13	C2 domain-containing protein 5	C2CD5		1	13	13	13	12	10	7	11	10	6	2	13	12	11	4	10	7	12	11	12	10	7	11	10	6	2	13	12	11	4	10	7	12	11	12	10	7	11	10	6	2	13
Q8IUR5	Q8IUR5	1	1	1	Transmembrane and TPR repeat-containing protein 1	TMTC1		1	1	1	1	1	0	1	1	0	1	1	0	1	0	0	1	1	0	1	1	0	1	1	0	1	1	0	1	0	0	1	1	0	1	1	0	1	1	0	1	1	0
Q8IV08	Q8IV08	3	3	3	Phospholipase D3	PLD3		1	3	3	3	3	1	0	2	2	1	1	2	2	2	2	1	1	2	3	3	1	0	2	2	1	1	2	2	2	2	1	1	2	3	3	1	0	2	2	1	1	2
Q8IVH8	Q8IVH8	13	12	12	Mitogen-activated protein kinase kinase kinase kinase 3	MAP4K3		1	13	12	12	12	10	7	11	10	5	1	12	11	12	6	7	7	12	9	11	10	6	10	10	4	1	12	10	11	5	6	7	11	8	11	10	6	10	10	4	1	12
Q8IW75	Q8IW75	3	3	3	Serpin A12	SERPINA12		1	3	3	3	2	2	1	1	2	0	1	1	1	2	2	1	3	2	1	2	2	1	1	2	0	1	1	1	2	2	1	3	2	1	2	2	1	1	2	0	1	1
Q8IXM3	Q8IXM3	1	1	1	39S ribosomal protein L41, mitochondrial	MRPL41		1	1	1	1	1	1	1	1	1	1	1	1	1	1	0	1	1	1	1	1	1	1	1	1	1	1	1	1	1	0	1	1	1	1	1	1	1	1	1	1	1	1
Q8IXQ6	Q8IXQ6	1	1	1	Poly [ADP-ribose] polymerase 9	PARP9		1	1	1	1	1	0	0	0	0	0	0	0	0	0	0	0	0	0	0	1	0	0	0	0	0	0	0	0	0	0	0	0	0	0	1	0	0	0	0	0	0	0
Q8IY17	Q8IY17	2	2	2	Neuropathy target esterase	PNPLA6		1	2	2	2	0	2	0	1	2	1	1	1	1	0	0	1	2	1	2	0	2	0	1	2	1	1	1	1	0	0	1	2	1	2	0	2	0	1	2	1	1	1
Q8IYB8	Q8IYB8	1	1	1	ATP-dependent RNA helicase SUPV3L1, mitochondrial	SUPV3L1		1	1	1	1	1	1	1	1	1	0	1	1	1	1	1	1	0	1	1	1	1	1	1	1	0	1	1	1	1	1	1	0	1	1	1	1	1	1	1	0	1	1
Q8IYT4	Q8IYT4	1	1	1	Katanin p60 ATPase-containing subunit A-like 2	KATNAL2		1	1	1	1	1	1	1	1	1	1	1	1	1	1	1	1	1	1	1	1	1	1	1	1	1	1	1	1	1	1	1	1	1	1	1	1	1	1	1	1	1	1
Q8IZ52	Q8IZ52	1	1	1	Chondroitin sulfate synthase 2	CHPF		1	1	1	1	0	1	0	1	1	0	1	1	0	0	1	0	1	1	1	0	1	0	1	1	0	1	1	0	0	1	0	1	1	1	0	1	0	1	1	0	1	1
Q8N163	Q8N163	2	2	2	Cell cycle and apoptosis regulator protein 2	CCAR2		1	2	2	2	0	1	0	1	0	0	2	1	1	0	0	1	1	0	2	0	1	0	1	0	0	2	1	1	0	0	1	1	0	2	0	1	0	1	0	0	2	1
Q8N1F7	Q8N1F7	11	11	11	Nuclear pore complex protein Nup93	NUP93		1	11	11	11	10	11	5	8	10	8	3	7	8	9	10	6	7	10	7	10	11	5	8	10	8	3	7	8	9	10	6	7	10	7	10	11	5	8	10	8	3	7
Q8N1N4;CON__Q8N1N4-2;CON__Q7RTT2	Q8N1N4;CON__Q8N1N4-2;CON__Q7RTT2	20;19;19	17;16;16	17;16;16	Keratin, type II cytoskeletal 78	KRT78	;;	3	20	17	17	19	18	14	16	19	18	14	16	18	19	20	16	17	18	17	16	15	11	13	16	15	12	13	15	16	17	13	14	15	14	16	15	11	13	16	15	12	13
Q8N357	Q8N357	1	1	1	Solute carrier family 35 member F6	SLC35F6		1	1	1	1	1	1	1	1	1	1	1	1	1	1	1	1	1	1	1	1	1	1	1	1	1	1	1	1	1	1	1	1	1	1	1	1	1	1	1	1	1	1
Q8N4B1	Q8N4B1	1	1	1	Sesquipedalian-1	FAM109A		1	1	1	1	1	1	1	1	1	1	1	1	1	1	1	1	1	1	1	1	1	1	1	1	1	1	1	1	1	1	1	1	1	1	1	1	1	1	1	1	1	1
Q8N4C8	Q8N4C8	14	7	7	Misshapen-like kinase 1	MINK1		1	14	7	7	12	10	7	12	9	11	3	12	11	12	7	7	7	11	10	6	4	2	6	3	6	2	6	4	6	2	3	3	5	5	6	4	2	6	3	6	2	6
Q8NC51	Q8NC51	4	4	4	Plasminogen activator inhibitor 1 RNA-binding protein	SERBP1		1	4	4	4	1	1	3	1	0	2	0	0	4	0	2	3	2	1	3	1	1	3	1	0	2	0	0	4	0	2	3	2	1	3	1	1	3	1	0	2	0	0
Q8NCA5	Q8NCA5	4	4	4	Protein FAM98A	FAM98A		1	4	4	4	4	2	2	3	1	3	0	2	2	3	2	2	1	3	4	4	2	2	3	1	3	0	2	2	3	2	2	1	3	4	4	2	2	3	1	3	0	2
Q8NCJ5	Q8NCJ5	1	1	1	SPRY domain-containing protein 3	SPRYD3		1	1	1	1	1	1	0	1	1	1	0	1	0	1	1	1	1	1	1	1	1	0	1	1	1	0	1	0	1	1	1	1	1	1	1	1	0	1	1	1	0	1
Q8NCM8	Q8NCM8	4	4	4	Cytoplasmic dynein 2 heavy chain 1	DYNC2H1		1	4	4	4	4	3	0	4	2	2	0	4	1	4	0	0	2	3	1	4	3	0	4	2	2	0	4	1	4	0	0	2	3	1	4	3	0	4	2	2	0	4
Q8NE86	Q8NE86	3	3	3	Calcium uniporter protein, mitochondrial	MCU		1	3	3	3	2	1	0	1	2	1	1	1	1	2	1	2	2	3	2	2	1	0	1	2	1	1	1	1	2	1	2	2	3	2	2	1	0	1	2	1	1	1
Q8NEB9	Q8NEB9	4	4	4	Phosphatidylinositol 3-kinase catalytic subunit type 3	PIK3C3		1	4	4	4	3	2	2	3	2	2	1	3	2	2	1	2	1	3	1	3	2	2	3	2	2	1	3	2	2	1	2	1	3	1	3	2	2	3	2	2	1	3
Q8NEX9	Q8NEX9	2	2	2	Short-chain dehydrogenase/reductase family 9C member 7	SDR9C7		1	2	2	2	1	1	2	1	1	2	1	0	2	1	2	2	2	0	1	1	1	2	1	1	2	1	0	2	1	2	2	2	0	1	1	1	2	1	1	2	1	0
Q8NF91	Q8NF91	10	10	10	Nesprin-1	SYNE1		1	10	10	10	3	7	4	7	7	1	3	9	2	8	2	3	5	9	8	3	7	4	7	7	1	3	9	2	8	2	3	5	9	8	3	7	4	7	7	1	3	9
Q8NFF5	Q8NFF5	1	1	1	FAD synthase;Molybdenum cofactor biosynthesis protein-like region;FAD synthase region	FLAD1		1	1	1	1	1	1	1	1	1	1	1	1	1	1	0	1	1	1	1	1	1	1	1	1	1	1	1	1	1	0	1	1	1	1	1	1	1	1	1	1	1	1
Q8NFH5	Q8NFH5	5	5	5	Nucleoporin NUP53	NUP35		1	5	5	5	4	5	0	3	3	0	1	3	0	3	4	0	0	4	0	4	5	0	3	3	0	1	3	0	3	4	0	0	4	0	4	5	0	3	3	0	1	3
Q8TB61	Q8TB61	3	3	3	Adenosine 3-phospho 5-phosphosulfate transporter 1	SLC35B2		1	3	3	3	1	1	3	1	1	1	2	1	1	1	0	3	3	1	2	1	1	3	1	1	1	2	1	1	1	0	3	3	1	2	1	1	3	1	1	1	2	1
Q8TBX8	Q8TBX8	7	7	7	Phosphatidylinositol 5-phosphate 4-kinase type-2 gamma	PIP4K2C		1	7	7	7	6	4	4	6	5	6	1	6	6	6	3	5	2	5	5	6	4	4	6	5	6	1	6	6	6	3	5	2	5	5	6	4	4	6	5	6	1	6
Q8TCG2	Q8TCG2	2	2	2	Phosphatidylinositol 4-kinase type 2-beta	PI4K2B		1	2	2	2	1	1	1	2	0	0	1	0	0	1	0	2	1	1	1	1	1	1	2	0	0	1	0	0	1	0	2	1	1	1	1	1	1	2	0	0	1	0
Q8TD08	Q8TD08	1	1	1	Mitogen-activated protein kinase 15	MAPK15		1	1	1	1	1	1	1	1	1	1	1	1	1	1	1	1	1	1	1	1	1	1	1	1	1	1	1	1	1	1	1	1	1	1	1	1	1	1	1	1	1	1
Q8TD19	Q8TD19	34	34	34	Serine/threonine-protein kinase Nek9	NEK9		1	34	34	34	28	26	22	29	25	25	9	26	27	26	22	24	26	26	27	28	26	22	29	25	25	9	26	27	26	22	24	26	26	27	28	26	22	29	25	25	9	26
Q8TDN4	Q8TDN4	4	4	4	CDK5 and ABL1 enzyme substrate 1	CABLES1		1	4	4	4	3	3	2	3	2	3	1	2	2	3	0	4	3	3	2	3	3	2	3	2	3	1	2	2	3	0	4	3	3	2	3	3	2	3	2	3	1	2
Q8TDX7;Q9HC98	Q8TDX7;Q9HC98	4;2	4;2	4;2	Serine/threonine-protein kinase Nek7;Serine/threonine-protein kinase Nek6	NEK7;NEK6	;	2	4	4	4	4	4	1	2	3	1	0	3	1	2	3	3	0	4	0	4	4	1	2	3	1	0	3	1	2	3	3	0	4	0	4	4	1	2	3	1	0	3
Q8TEC5	Q8TEC5	1	1	1	Putative E3 ubiquitin-protein ligase SH3RF2	SH3RF2		1	1	1	1	0	0	0	1	0	0	0	1	1	0	1	0	0	0	1	0	0	0	1	0	0	0	1	1	0	1	0	0	0	1	0	0	0	1	0	0	0	1
Q8TED1	Q8TED1	3	3	3	Probable glutathione peroxidase 8	GPX8		1	3	3	3	2	3	1	2	3	2	1	3	2	2	2	2	1	3	3	2	3	1	2	3	2	1	3	2	2	2	2	1	3	3	2	3	1	2	3	2	1	3
Q8WTW3	Q8WTW3	2	2	2	Conserved oligomeric Golgi complex subunit 1	COG1		1	2	2	2	1	1	1	2	1	1	0	1	1	1	0	0	0	1	1	1	1	1	2	1	1	0	1	1	1	0	0	0	1	1	1	1	1	2	1	1	0	1
Q8WTW4	Q8WTW4	1	1	1	Nitrogen permease regulator 2-like protein	NPRL2		1	1	1	1	1	1	1	1	1	1	1	1	1	1	1	1	1	1	1	1	1	1	1	1	1	1	1	1	1	1	1	1	1	1	1	1	1	1	1	1	1	1
Q8WUM0	Q8WUM0	3	3	3	Nuclear pore complex protein Nup133	NUP133		1	3	3	3	2	3	1	3	2	3	3	3	3	2	3	2	3	2	1	2	3	1	3	2	3	3	3	3	2	3	2	3	2	1	2	3	1	3	2	3	3	3
Q8WUM4	Q8WUM4	2	2	2	Programmed cell death 6-interacting protein	PDCD6IP		1	2	2	2	1	1	2	1	0	0	0	1	2	1	0	1	1	1	2	1	1	2	1	0	0	0	1	2	1	0	1	1	1	2	1	1	2	1	0	0	0	1
Q8WVV4	Q8WVV4	12	12	12	Protein POF1B	POF1B		1	12	12	12	10	11	5	9	9	5	4	8	6	9	8	4	9	12	9	10	11	5	9	9	5	4	8	6	9	8	4	9	12	9	10	11	5	9	9	5	4	8
Q8WWI1	Q8WWI1	18	18	18	LIM domain only protein 7	LMO7		1	18	18	18	5	2	1	0	4	12	5	2	12	1	3	11	8	3	16	5	2	1	0	4	12	5	2	12	1	3	11	8	3	16	5	2	1	0	4	12	5	2
Q8WWX9	Q8WWX9	1	1	1	Selenoprotein M	SELM		1	1	1	1	0	0	0	0	0	0	0	0	0	0	0	0	0	0	1	0	0	0	0	0	0	0	0	0	0	0	0	0	0	1	0	0	0	0	0	0	0	0
Q8WX93	Q8WX93	3	3	3	Palladin	PALLD		1	3	3	3	3	2	1	2	2	3	0	3	3	3	1	2	2	3	3	3	2	1	2	2	3	0	3	3	3	1	2	2	3	3	3	2	1	2	2	3	0	3
Q8WXH0	Q8WXH0	2	2	2	Nesprin-2	SYNE2		1	2	2	2	1	0	0	0	1	1	1	1	1	0	1	0	1	0	0	1	0	0	0	1	1	1	1	1	0	1	0	1	0	0	1	0	0	0	1	1	1	1
Q92499	Q92499	13	13	13	ATP-dependent RNA helicase DDX1	DDX1		1	13	13	13	10	8	7	12	10	7	2	11	8	9	7	6	7	10	10	10	8	7	12	10	7	2	11	8	9	7	6	7	10	10	10	8	7	12	10	7	2	11
Q92504	Q92504	2	2	2	Zinc transporter SLC39A7	SLC39A7		1	2	2	2	1	2	2	2	2	2	1	2	2	2	2	2	2	2	1	1	2	2	2	2	2	1	2	2	2	2	2	2	2	1	1	2	2	2	2	2	1	2
Q92542	Q92542	1	1	1	Nicastrin	NCSTN		1	1	1	1	1	1	0	1	1	0	1	1	1	1	0	0	0	1	1	1	1	0	1	1	0	1	1	1	1	0	0	0	1	1	1	1	0	1	1	0	1	1
Q92616	Q92616	36	36	36	Translational activator GCN1	GCN1L1		1	36	36	36	29	28	11	31	25	10	2	30	13	30	12	14	18	31	15	29	28	11	31	25	10	2	30	13	30	12	14	18	31	15	29	28	11	31	25	10	2	30
Q92621	Q92621	31	31	31	Nuclear pore complex protein Nup205	NUP205		1	31	31	31	25	27	15	27	22	18	7	25	14	23	19	15	21	28	20	25	27	15	27	22	18	7	25	14	23	19	15	21	28	20	25	27	15	27	22	18	7	25
Q92626	Q92626	2	2	2	Peroxidasin homolog	PXDN		1	2	2	2	0	1	0	0	0	1	0	0	2	0	0	0	0	0	2	0	1	0	0	0	1	0	0	2	0	0	0	0	0	2	0	1	0	0	0	1	0	0
Q92665	Q92665	1	1	1	28S ribosomal protein S31, mitochondrial	MRPS31		1	1	1	1	0	0	0	0	0	0	0	0	1	0	0	0	0	0	1	0	0	0	0	0	0	0	0	1	0	0	0	0	0	1	0	0	0	0	0	0	0	0
Q92688;P39687	Q92688;P39687	2;1	2;1	2;1	Acidic leucine-rich nuclear phosphoprotein 32 family member B;Acidic leucine-rich nuclear phosphoprotein 32 family member A	ANP32B;ANP32A	;	2	2	2	2	2	0	1	2	1	1	1	1	0	2	2	1	1	2	1	2	0	1	2	1	1	1	1	0	2	2	1	1	2	1	2	0	1	2	1	1	1	1
Q92734	Q92734	2	2	2	Protein TFG	TFG		1	2	2	2	1	1	1	2	1	2	1	2	1	1	1	2	2	2	0	1	1	1	2	1	2	1	2	1	1	1	2	2	2	0	1	1	1	2	1	2	1	2
Q92804	Q92804	10	10	8	TATA-binding protein-associated factor 2N	TAF15		1	10	10	8	8	8	9	8	8	8	5	9	10	9	6	9	8	9	9	8	8	9	8	8	8	5	9	10	9	6	9	8	9	9	6	6	7	6	6	6	3	7
Q92817	Q92817	3	3	3	Envoplakin	EVPL		1	3	3	3	1	1	0	1	1	1	0	1	0	0	0	1	1	1	1	1	1	0	1	1	1	0	1	0	0	0	1	1	1	1	1	1	0	1	1	1	0	1
Q92820	Q92820	2	2	2	Gamma-glutamyl hydrolase	GGH		1	2	2	2	2	2	1	2	2	1	1	2	1	2	2	1	2	2	1	2	2	1	2	2	1	1	2	1	2	2	1	2	2	1	2	2	1	2	2	1	1	2
Q92841	Q92841	14	10	10	Probable ATP-dependent RNA helicase DDX17	DDX17		1	14	10	10	4	7	8	3	7	7	1	5	11	5	5	7	1	9	11	3	5	5	3	5	5	0	5	8	4	4	4	1	8	8	3	5	5	3	5	5	0	5
Q92844	Q92844	3	3	3	TRAF family member-associated NF-kappa-B activator	TANK		1	3	3	3	1	0	0	2	0	1	0	2	1	1	0	2	3	2	1	1	0	0	2	0	1	0	2	1	1	0	2	3	2	1	1	0	0	2	0	1	0	2
Q92945	Q92945	3	3	3	Far upstream element-binding protein 2	KHSRP		1	3	3	3	2	2	1	2	1	2	1	2	3	1	1	2	0	2	2	2	2	1	2	1	2	1	2	3	1	1	2	0	2	2	2	2	1	2	1	2	1	2
Q92973	Q92973	14	14	12	Transportin-1	TNPO1		1	14	14	12	13	9	5	10	7	5	6	10	8	9	5	4	7	12	10	13	9	5	10	7	5	6	10	8	9	5	4	7	12	10	11	9	5	9	7	5	6	8
Q92974	Q92974	1	1	1	Rho guanine nucleotide exchange factor 2	ARHGEF2		1	1	1	1	0	0	0	0	0	0	0	0	0	0	0	0	0	0	1	0	0	0	0	0	0	0	0	0	0	0	0	0	0	1	0	0	0	0	0	0	0	0
Q93008	Q93008	6	6	4	Probable ubiquitin carboxyl-terminal hydrolase FAF-X	USP9X		1	6	6	4	2	2	2	4	3	1	0	3	1	5	1	2	2	2	1	2	2	2	4	3	1	0	3	1	5	1	2	2	2	1	1	1	1	2	2	0	0	2
Q969G5	Q969G5	3	3	3	Protein kinase C delta-binding protein	PRKCDBP		1	3	3	3	2	2	1	2	2	1	0	2	1	2	2	1	2	2	3	2	2	1	2	2	1	0	2	1	2	2	1	2	2	3	2	2	1	2	2	1	0	2
Q969Q0	Q969Q0	3	3	2	60S ribosomal protein L36a-like	RPL36AL		1	3	3	2	2	3	3	1	2	3	0	1	3	1	2	3	1	2	2	2	3	3	1	2	3	0	1	3	1	2	3	1	2	2	1	2	2	0	1	2	0	0
Q969X5	Q969X5	1	1	1	Endoplasmic reticulum-Golgi intermediate compartment protein 1	ERGIC1		1	1	1	1	1	1	1	1	1	1	0	1	1	1	0	1	1	1	1	1	1	1	1	1	1	0	1	1	1	0	1	1	1	1	1	1	1	1	1	1	0	1
Q96A65	Q96A65	3	3	3	Exocyst complex component 4	EXOC4		1	3	3	3	2	2	0	2	2	0	0	2	0	1	0	1	0	2	3	2	2	0	2	2	0	0	2	0	1	0	1	0	2	3	2	2	0	2	2	0	0	2
Q96AB3	Q96AB3	8	8	8	Isochorismatase domain-containing protein 2, mitochondrial	ISOC2		1	8	8	8	7	7	5	7	5	4	7	6	7	7	3	6	7	7	8	7	7	5	7	5	4	7	6	7	7	3	6	7	7	8	7	7	5	7	5	4	7	6
Q96AG4	Q96AG4	2	2	2	Leucine-rich repeat-containing protein 59	LRRC59		1	2	2	2	1	1	0	1	1	0	0	1	0	1	1	0	1	1	1	1	1	0	1	1	0	0	1	0	1	1	0	1	1	1	1	1	0	1	1	0	0	1
Q96AQ6	Q96AQ6	6	6	6	Pre-B-cell leukemia transcription factor-interacting protein 1	PBXIP1		1	6	6	6	6	4	4	5	4	4	3	3	4	4	2	4	6	5	2	6	4	4	5	4	4	3	3	4	4	2	4	6	5	2	6	4	4	5	4	4	3	3
Q96AY3	Q96AY3	4	4	4	Peptidyl-prolyl cis-trans isomerase FKBP10	FKBP10		1	4	4	4	0	0	1	1	2	1	3	1	0	1	1	2	2	0	1	0	0	1	1	2	1	3	1	0	1	1	2	2	0	1	0	0	1	1	2	1	3	1
Q96D15	Q96D15	4	4	4	Reticulocalbin-3	RCN3		1	4	4	4	3	3	2	1	3	2	3	1	2	3	3	2	2	2	3	3	3	2	1	3	2	3	1	2	3	3	2	2	2	3	3	3	2	1	3	2	3	1
Q96DA0	Q96DA0	2	2	2	Zymogen granule protein 16 homolog B	ZG16B		1	2	2	2	2	2	1	1	2	2	2	2	1	2	2	1	1	2	2	2	2	1	1	2	2	2	2	1	2	2	1	1	2	2	2	2	1	1	2	2	2	2
Q96DE0;Q9BRJ7	Q96DE0;Q9BRJ7	2;1	2;1	2;1	U8 snoRNA-decapping enzyme;Protein syndesmos	NUDT16;NUDT16L1	;	2	2	2	2	1	1	0	1	1	0	0	0	0	1	0	0	0	2	1	1	1	0	1	1	0	0	0	0	1	0	0	0	2	1	1	1	0	1	1	0	0	0
Q96DG6	Q96DG6	1	1	1	Carboxymethylenebutenolidase homolog	CMBL		1	1	1	1	1	0	0	1	1	1	0	0	1	1	0	0	0	0	0	1	0	0	1	1	1	0	0	1	1	0	0	0	0	0	1	0	0	1	1	1	0	0
Q96FQ6	Q96FQ6	4	4	4	Protein S100-A16	S100A16		1	4	4	4	3	4	4	4	4	2	3	4	3	3	4	4	4	4	4	3	4	4	4	4	2	3	4	3	3	4	4	4	4	4	3	4	4	4	4	2	3	4
Q96FX8	Q96FX8	1	1	1	p53 apoptosis effector related to PMP-22	PERP		1	1	1	1	1	0	1	1	1	1	1	1	0	1	1	1	1	1	1	1	0	1	1	1	1	1	1	0	1	1	1	1	1	1	1	0	1	1	1	1	1	1
Q96GD4	Q96GD4	4	3	3	Aurora kinase B	AURKB		1	4	3	3	4	1	1	3	2	0	0	4	4	3	0	3	0	4	4	3	1	1	2	1	0	0	3	3	2	0	3	0	3	3	3	1	1	2	1	0	0	3
Q96HS1	Q96HS1	4	4	4	Serine/threonine-protein phosphatase PGAM5, mitochondrial	PGAM5		1	4	4	4	2	4	1	2	1	2	0	1	1	3	2	0	4	0	3	2	4	1	2	1	2	0	1	1	3	2	0	4	0	3	2	4	1	2	1	2	0	1
Q96I24	Q96I24	2	2	2	Far upstream element-binding protein 3	FUBP3		1	2	2	2	0	0	0	0	0	0	0	0	1	0	0	1	1	0	2	0	0	0	0	0	0	0	0	1	0	0	1	1	0	2	0	0	0	0	0	0	0	0
Q96KP1	Q96KP1	3	3	3	Exocyst complex component 2	EXOC2		1	3	3	3	3	2	0	3	3	2	0	3	1	1	0	1	1	2	2	3	2	0	3	3	2	0	3	1	1	0	1	1	2	2	3	2	0	3	3	2	0	3
Q96L34	Q96L34	3	2	2	MAP/microtubule affinity-regulating kinase 4	MARK4		1	3	2	2	3	1	1	2	2	1	1	3	3	3	2	1	1	3	2	2	0	0	1	1	1	0	2	2	2	1	0	0	2	1	2	0	0	1	1	1	0	2
Q96L46	Q96L46	1	1	1	Calpain small subunit 2	CAPNS2		1	1	1	1	1	1	0	1	1	0	1	1	1	1	1	1	1	1	0	1	1	0	1	1	0	1	1	1	1	1	1	1	1	0	1	1	0	1	1	0	1	1
Q96LW7	Q96LW7	3	3	3	Bcl10-interacting CARD protein	C9orf89		1	3	3	3	3	3	1	3	3	3	1	3	3	3	2	1	2	3	3	3	3	1	3	3	3	1	3	3	3	2	1	2	3	3	3	3	1	3	3	3	1	3
Q96M27	Q96M27	1	1	1	Protein PRRC1	PRRC1		1	1	1	1	0	0	1	0	1	1	1	1	0	0	1	1	1	0	1	0	0	1	0	1	1	1	1	0	0	1	1	1	0	1	0	0	1	0	1	1	1	1
Q96ME7	Q96ME7	2	2	2	Zinc finger protein 512	ZNF512		1	2	2	2	0	0	0	0	0	2	0	0	2	0	0	1	0	0	2	0	0	0	0	0	2	0	0	2	0	0	1	0	0	2	0	0	0	0	0	2	0	0
Q96MW5	Q96MW5	13	13	13	Conserved oligomeric Golgi complex subunit 8	COG8		1	13	13	13	11	8	7	12	10	9	3	12	12	10	1	11	10	12	6	11	8	7	12	10	9	3	12	12	10	1	11	10	12	6	11	8	7	12	10	9	3	12
Q96N46	Q96N46	5	5	5	Tetratricopeptide repeat protein 14	TTC14		1	5	5	5	5	4	1	5	5	4	1	5	3	5	1	3	3	5	3	5	4	1	5	5	4	1	5	3	5	1	3	3	5	3	5	4	1	5	5	4	1	5
Q96N66	Q96N66	6	6	6	Lysophospholipid acyltransferase 7	MBOAT7		1	6	6	6	4	3	4	6	3	3	3	5	5	6	3	5	5	6	5	4	3	4	6	3	3	3	5	5	6	3	5	5	6	5	4	3	4	6	3	3	3	5
Q96P63	Q96P63	9	9	9	Serpin B12	SERPINB12		1	9	9	9	6	7	5	5	6	6	9	6	4	5	6	6	8	8	4	6	7	5	5	6	6	9	6	4	5	6	6	8	8	4	6	7	5	5	6	6	9	6
Q96P70	Q96P70	2	2	2	Importin-9	IPO9		1	2	2	2	1	1	1	2	1	1	1	2	2	2	1	1	1	2	1	1	1	1	2	1	1	1	2	2	2	1	1	1	2	1	1	1	1	2	1	1	1	2
Q96PK6	Q96PK6	9	9	9	RNA-binding protein 14	RBM14		1	9	9	9	3	1	4	3	4	5	0	7	9	2	2	6	4	4	7	3	1	4	3	4	5	0	7	9	2	2	6	4	4	7	3	1	4	3	4	5	0	7
Q96PY6	Q96PY6	2	2	2	Serine/threonine-protein kinase Nek1	NEK1		1	2	2	2	2	2	0	2	2	0	0	2	1	2	2	2	0	2	0	2	2	0	2	2	0	0	2	1	2	2	2	0	2	0	2	2	0	2	2	0	0	2
Q96QA5	Q96QA5	6	6	6	Gasdermin-A	GSDMA		1	6	6	6	6	6	5	4	6	5	4	5	5	5	6	6	6	6	6	6	6	5	4	6	5	4	5	5	5	6	6	6	6	6	6	6	5	4	6	5	4	5
Q96QD9	Q96QD9	4	4	4	UAP56-interacting factor	FYTTD1		1	4	4	4	0	0	0	0	0	0	0	2	4	1	0	0	0	0	4	0	0	0	0	0	0	0	2	4	1	0	0	0	0	4	0	0	0	0	0	0	0	2
Q96QR8	Q96QR8	2	2	2	Transcriptional activator protein Pur-beta	PURB		1	2	2	2	1	1	1	1	2	1	0	1	1	1	1	2	2	0	1	1	1	1	1	2	1	0	1	1	1	1	2	2	0	1	1	1	1	1	2	1	0	1
Q96S44	Q96S44	9	9	9	TP53-regulating kinase	TP53RK		1	9	9	9	8	7	8	7	8	7	1	8	8	8	8	7	7	8	8	8	7	8	7	8	7	1	8	8	8	8	7	7	8	8	8	7	8	7	8	7	1	8
Q96S97	Q96S97	2	2	2	Myeloid-associated differentiation marker	MYADM		1	2	2	2	2	1	1	2	1	1	1	2	2	1	1	1	1	2	1	2	1	1	2	1	1	1	2	2	1	1	1	1	2	1	2	1	1	2	1	1	1	2
Q96SB4	Q96SB4	7	5	5	SRSF protein kinase 1	SRPK1		1	7	5	5	4	5	1	6	3	2	0	7	3	6	2	3	1	4	4	2	3	1	4	1	2	0	5	2	4	1	2	0	2	3	2	3	1	4	1	2	0	5
Q96SK2	Q96SK2	2	2	2	Transmembrane protein 209	TMEM209		1	2	2	2	2	2	1	1	2	0	0	1	0	1	1	0	1	2	1	2	2	1	1	2	0	0	1	0	1	1	0	1	2	1	2	2	1	1	2	0	0	1
Q96TC7	Q96TC7	4	4	4	Regulator of microtubule dynamics protein 3	RMDN3		1	4	4	4	3	3	3	2	3	2	3	3	1	2	1	2	3	3	2	3	3	3	2	3	2	3	3	1	2	1	2	3	3	2	3	3	3	2	3	2	3	3
Q99436	Q99436	1	1	1	Proteasome subunit beta type-7	PSMB7		1	1	1	1	0	0	0	0	0	0	0	0	0	1	0	0	1	1	0	0	0	0	0	0	0	0	0	0	1	0	0	1	1	0	0	0	0	0	0	0	0	0
Q99536	Q99536	2	2	2	Synaptic vesicle membrane protein VAT-1 homolog	VAT1		1	2	2	2	1	1	0	1	1	1	0	1	1	2	1	1	1	1	1	1	1	0	1	1	1	0	1	1	2	1	1	1	1	1	1	1	0	1	1	1	0	1
Q99623	Q99623	14	14	14	Prohibitin-2	PHB2		1	14	14	14	14	13	9	14	13	12	10	14	12	12	8	10	12	13	12	14	13	9	14	13	12	10	14	12	12	8	10	12	13	12	14	13	9	14	13	12	10	14
Q99640	Q99640	7	7	7	Membrane-associated tyrosine- and threonine-specific cdc2-inhibitory kinase	PKMYT1		1	7	7	7	3	5	3	5	5	4	2	7	7	4	5	4	5	7	7	3	5	3	5	5	4	2	7	7	4	5	4	5	7	7	3	5	3	5	5	4	2	7
Q99714	Q99714	2	2	2	3-hydroxyacyl-CoA dehydrogenase type-2	HSD17B10		1	2	2	2	2	2	1	1	2	0	0	1	1	0	1	0	2	1	2	2	2	1	1	2	0	0	1	1	0	1	0	2	1	2	2	2	1	1	2	0	0	1
Q99715	Q99715	2	2	2	Collagen alpha-1(XII) chain	COL12A1		1	2	2	2	0	0	0	0	0	0	0	1	1	0	0	0	0	0	2	0	0	0	0	0	0	0	1	1	0	0	0	0	0	2	0	0	0	0	0	0	0	1
Q99729	Q99729	3	3	3	Heterogeneous nuclear ribonucleoprotein A/B	HNRNPAB		1	3	3	3	3	2	2	3	2	2	1	3	2	2	2	2	2	3	1	3	2	2	3	2	2	1	3	2	2	2	2	2	3	1	3	2	2	3	2	2	1	3
Q99755	Q99755	2	1	1	Phosphatidylinositol 4-phosphate 5-kinase type-1 alpha	PIP5K1A		1	2	1	1	2	2	1	1	1	1	0	2	1	1	1	1	1	2	1	1	1	0	0	0	0	0	1	0	0	0	0	0	1	0	1	1	0	0	0	0	0	1
Q99798	Q99798	2	2	2	Aconitate hydratase, mitochondrial	ACO2		1	2	2	2	2	0	0	2	0	0	0	1	1	2	0	0	1	1	0	2	0	0	2	0	0	0	1	1	2	0	0	1	1	0	2	0	0	2	0	0	0	1
Q99829	Q99829	2	2	2	Copine-1	CPNE1		1	2	2	2	1	2	0	0	1	0	0	1	0	0	0	0	0	1	0	1	2	0	0	1	0	0	1	0	0	0	0	0	1	0	1	2	0	0	1	0	0	1
Q99873	Q99873	1	1	1	Protein arginine N-methyltransferase 1	PRMT1		1	1	1	1	1	0	1	1	1	1	1	1	1	1	1	1	1	1	1	1	0	1	1	1	1	1	1	1	1	1	1	1	1	1	1	0	1	1	1	1	1	1
Q9BQE3;Q9NY65	Q9BQE3;Q9NY65	15;8	15;8	1;0	Tubulin alpha-1C chain;Tubulin alpha-8 chain	TUBA1C;TUBA8	;	2	15	15	1	14	15	14	14	14	13	11	14	13	14	14	14	13	15	14	14	15	14	14	14	13	11	14	13	14	14	14	13	15	14	0	1	0	1	1	0	0	1
Q9BRK3	Q9BRK3	3	3	3	Matrix-remodeling-associated protein 8	MXRA8		1	3	3	3	1	2	1	1	2	1	0	2	3	1	2	2	2	2	2	1	2	1	1	2	1	0	2	3	1	2	2	2	2	2	1	2	1	1	2	1	0	2
Q9BRK5	Q9BRK5	2	2	2	45 kDa calcium-binding protein	SDF4		1	2	2	2	1	2	1	0	1	0	1	2	1	0	0	0	1	2	1	1	2	1	0	1	0	1	2	1	0	0	0	1	2	1	1	2	1	0	1	0	1	2
Q9BRQ6	Q9BRQ6	4	4	4	MICOS complex subunit MIC25	CHCHD6		1	4	4	4	2	4	3	3	2	4	1	3	3	2	1	3	2	3	3	2	4	3	3	2	4	1	3	3	2	1	3	2	3	3	2	4	3	3	2	4	1	3
Q9BSJ8	Q9BSJ8	4	4	4	Extended synaptotagmin-1	ESYT1		1	4	4	4	3	3	1	2	3	1	1	3	2	2	3	1	2	3	3	3	3	1	2	3	1	1	3	2	2	3	1	2	3	3	3	3	1	2	3	1	1	3
Q9BTU6	Q9BTU6	17	17	17	Phosphatidylinositol 4-kinase type 2-alpha	PI4K2A		1	17	17	17	14	16	11	16	15	15	5	15	13	16	10	12	14	16	15	14	16	11	16	15	15	5	15	13	16	10	12	14	16	15	14	16	11	16	15	15	5	15
Q9BTV4	Q9BTV4	2	2	2	Transmembrane protein 43	TMEM43		1	2	2	2	2	2	2	2	2	1	1	2	2	2	0	2	2	2	2	2	2	2	2	2	1	1	2	2	2	0	2	2	2	2	2	2	2	2	2	1	1	2
Q9BTW9	Q9BTW9	1	1	1	Tubulin-specific chaperone D	TBCD		1	1	1	1	0	0	0	1	0	0	1	1	0	1	0	0	0	1	0	0	0	0	1	0	0	1	1	0	1	0	0	0	1	0	0	0	0	1	0	0	1	1
Q9BTX1	Q9BTX1	1	1	1	Nucleoporin NDC1	NDC1		1	1	1	1	0	1	0	0	0	0	0	0	0	0	0	0	0	0	0	0	1	0	0	0	0	0	0	0	0	0	0	0	0	0	0	1	0	0	0	0	0	0
Q9BU23	Q9BU23	2	2	2	Lipase maturation factor 2	LMF2		1	2	2	2	1	0	0	2	1	1	2	2	2	0	0	1	2	2	1	1	0	0	2	1	1	2	2	2	0	0	1	2	2	1	1	0	0	2	1	1	2	2
Q9BUF5	Q9BUF5	14	5	5	Tubulin beta-6 chain	TUBB6		1	14	5	5	11	12	6	12	10	5	7	13	9	11	10	10	11	13	13	3	3	1	4	3	0	2	4	2	3	2	3	4	4	5	3	3	1	4	3	0	2	4
Q9BUJ2	Q9BUJ2	3	3	3	Heterogeneous nuclear ribonucleoprotein U-like protein 1	HNRNPUL1		1	3	3	3	3	3	1	3	3	3	0	3	2	3	3	1	1	3	3	3	3	1	3	3	3	0	3	2	3	3	1	1	3	3	3	3	1	3	3	3	0	3
Q9BUN8	Q9BUN8	2	2	2	Derlin-1	DERL1		1	2	2	2	1	2	0	1	1	1	0	1	2	1	1	0	1	1	1	1	2	0	1	1	1	0	1	2	1	1	0	1	1	1	1	2	0	1	1	1	0	1
Q9BVC4	Q9BVC4	3	3	3	Target of rapamycin complex subunit LST8	MLST8		1	3	3	3	2	2	1	1	2	2	0	3	2	3	2	1	2	2	1	2	2	1	1	2	2	0	3	2	3	2	1	2	2	1	2	2	1	1	2	2	0	3
Q9BVL2	Q9BVL2	2	2	2	Nucleoporin p58/p45	NUPL1		1	2	2	2	0	2	1	2	2	1	0	1	0	2	1	1	1	1	0	0	2	1	2	2	1	0	1	0	2	1	1	1	1	0	0	2	1	2	2	1	0	1
Q9BVP2	Q9BVP2	1	1	1	Guanine nucleotide-binding protein-like 3	GNL3		1	1	1	1	1	0	0	0	0	0	0	0	0	0	0	0	0	0	1	1	0	0	0	0	0	0	0	0	0	0	0	0	0	1	1	0	0	0	0	0	0	0
Q9BVS4	Q9BVS4	6	6	6	Serine/threonine-protein kinase RIO2	RIOK2		1	6	6	6	4	3	1	4	2	1	0	5	2	3	1	0	0	5	1	4	3	1	4	2	1	0	5	2	3	1	0	0	5	1	4	3	1	4	2	1	0	5
Q9BW27	Q9BW27	1	1	1	Nuclear pore complex protein Nup85	NUP85		1	1	1	1	1	1	0	1	1	1	0	1	1	1	1	0	1	1	1	1	1	0	1	1	1	0	1	1	1	1	0	1	1	1	1	1	0	1	1	1	0	1
Q9BWM7	Q9BWM7	3	3	3	Sideroflexin-3	SFXN3		1	3	3	3	1	2	0	2	2	1	0	2	2	1	2	0	1	2	2	1	2	0	2	2	1	0	2	2	1	2	0	1	2	2	1	2	0	2	2	1	0	2
Q9BXS4	Q9BXS4	1	1	1	Transmembrane protein 59	TMEM59		1	1	1	1	1	1	1	0	1	1	0	1	1	1	1	1	1	1	1	1	1	1	0	1	1	0	1	1	1	1	1	1	1	1	1	1	1	0	1	1	0	1
Q9BYJ1	Q9BYJ1	2	2	2	Hydroperoxide isomerase ALOXE3	ALOXE3		1	2	2	2	1	1	0	1	2	1	1	1	0	1	2	1	1	1	1	1	1	0	1	2	1	1	1	0	1	2	1	1	1	1	1	1	0	1	2	1	1	1
Q9BZE4	Q9BZE4	2	2	2	Nucleolar GTP-binding protein 1	GTPBP4		1	2	2	2	0	2	0	0	0	0	0	1	1	0	0	0	0	2	2	0	2	0	0	0	0	0	1	1	0	0	0	0	2	2	0	2	0	0	0	0	0	1
Q9BZF1	Q9BZF1	3	3	3	Oxysterol-binding protein-related protein 8	OSBPL8		1	3	3	3	2	1	0	0	2	0	1	2	1	0	2	0	1	2	0	2	1	0	0	2	0	1	2	1	0	2	0	1	2	0	2	1	0	0	2	0	1	2
Q9BZF9	Q9BZF9	1	1	1	Uveal autoantigen with coiled-coil domains and ankyrin repeats	UACA		1	1	1	1	0	1	0	1	0	0	0	1	0	0	0	1	0	1	1	0	1	0	1	0	0	0	1	0	0	0	1	0	1	1	0	1	0	1	0	0	0	1
Q9BZL6	Q9BZL6	8	5	5	Serine/threonine-protein kinase D2	PRKD2		1	8	5	5	5	4	3	6	4	3	1	6	7	6	2	3	5	6	7	4	3	2	4	2	2	1	3	5	4	2	2	4	4	5	4	3	2	4	2	2	1	3
Q9C0E2	Q9C0E2	2	2	2	Exportin-4	XPO4		1	2	2	2	1	2	0	2	1	1	0	1	0	2	0	1	0	1	1	1	2	0	2	1	1	0	1	0	2	0	1	0	1	1	1	2	0	2	1	1	0	1
Q9C0E8	Q9C0E8	7	7	7	Protein lunapark	LNP		1	7	7	7	6	4	4	2	5	2	2	4	5	3	2	4	6	5	5	6	4	4	2	5	2	2	4	5	3	2	4	6	5	5	6	4	4	2	5	2	2	4
Q9C0H2	Q9C0H2	1	1	1	Protein tweety homolog 3	TTYH3		1	1	1	1	1	1	1	1	1	1	1	1	1	1	1	1	1	1	1	1	1	1	1	1	1	1	1	1	1	1	1	1	1	1	1	1	1	1	1	1	1	1
Q9GZP9	Q9GZP9	1	1	1	Derlin-2	DERL2		1	1	1	1	0	0	1	1	1	0	1	1	0	1	0	1	1	1	0	0	0	1	1	1	0	1	1	0	1	0	1	1	1	0	0	0	1	1	1	0	1	1
Q9H093	Q9H093	1	1	1	NUAK family SNF1-like kinase 2	NUAK2		1	1	1	1	1	0	0	0	1	0	0	1	1	1	0	1	0	1	1	1	0	0	0	1	0	0	1	1	1	0	1	0	1	1	1	0	0	0	1	0	0	1
Q9H0H0	Q9H0H0	2	2	2	Integrator complex subunit 2	INTS2		1	2	2	2	2	2	1	2	2	1	0	1	2	2	2	1	1	2	2	2	2	1	2	2	1	0	1	2	2	2	1	1	2	2	2	2	1	2	2	1	0	1
Q9H0K1;P57059	Q9H0K1	12;1	12;1	12;1	Serine/threonine-protein kinase SIK2	SIK2		2	12	12	12	9	10	4	9	9	3	3	11	3	10	5	6	6	11	7	9	10	4	9	9	3	3	11	3	10	5	6	6	11	7	9	10	4	9	9	3	3	11
Q9H1E1	Q9H1E1	3	3	3	Ribonuclease 7	RNASE7		1	3	3	3	2	2	1	1	1	0	1	1	1	1	1	0	1	2	2	2	2	1	1	1	0	1	1	1	1	1	0	1	2	2	2	2	1	1	1	0	1	1
Q9H2D6	Q9H2D6	7	7	7	TRIO and F-actin-binding protein	TRIOBP		1	7	7	7	5	7	3	6	5	4	2	5	4	5	3	3	4	7	5	5	7	3	6	5	4	2	5	4	5	3	3	4	7	5	5	7	3	6	5	4	2	5
Q9H2G2	Q9H2G2	27	27	26	STE20-like serine/threonine-protein kinase	SLK		1	27	27	26	20	16	12	25	13	20	2	25	23	21	11	20	21	17	18	20	16	12	25	13	20	2	25	23	21	11	20	21	17	18	19	15	11	24	12	19	2	24
Q9H2K8	Q9H2K8	12	10	10	Serine/threonine-protein kinase TAO3	TAOK3		1	12	10	10	12	11	6	10	10	7	1	10	7	9	8	9	6	11	6	10	9	5	8	8	5	1	8	5	7	6	7	5	9	4	10	9	5	8	8	5	1	8
Q9H2V7	Q9H2V7	2	2	2	Protein spinster homolog 1	SPNS1		1	2	2	2	0	2	0	1	1	1	0	2	2	0	0	1	1	1	1	0	2	0	1	1	1	0	2	2	0	0	1	1	1	1	0	2	0	1	1	1	0	2
Q9H307	Q9H307	4	4	4	Pinin	PNN		1	4	4	4	4	4	3	4	4	3	0	4	4	4	3	3	3	4	4	4	4	3	4	4	3	0	4	4	4	3	3	3	4	4	4	4	3	4	4	3	0	4
Q9H444;Q96CF2	Q9H444	6;1	6;1	6;1	Charged multivesicular body protein 4b	CHMP4B		2	6	6	6	6	5	6	6	5	5	2	5	4	6	3	6	6	6	4	6	5	6	6	5	5	2	5	4	6	3	6	6	6	4	6	5	6	6	5	5	2	5
Q9H4L5	Q9H4L5	18	18	18	Oxysterol-binding protein-related protein 3	OSBPL3		1	18	18	18	12	9	9	15	7	9	1	14	13	15	5	11	12	12	15	12	9	9	15	7	9	1	14	13	15	5	11	12	12	15	12	9	9	15	7	9	1	14
Q9H4M9	Q9H4M9	6	6	5	EH domain-containing protein 1	EHD1		1	6	6	5	2	3	1	3	1	1	0	3	2	2	1	1	0	2	5	2	3	1	3	1	1	0	3	2	2	1	1	0	2	5	1	2	1	3	1	1	0	3
Q9H6S1	Q9H6S1	6	6	6	5-azacytidine-induced protein 2	AZI2		1	6	6	6	6	6	2	4	5	2	0	5	4	5	1	3	2	5	2	6	6	2	4	5	2	0	5	4	5	1	3	2	5	2	6	6	2	4	5	2	0	5
Q9H9B4	Q9H9B4	2	2	2	Sideroflexin-1	SFXN1		1	2	2	2	2	2	0	1	1	0	1	1	1	2	0	1	1	2	2	2	2	0	1	1	0	1	1	1	2	0	1	1	2	2	2	2	0	1	1	0	1	1
Q9H9E3	Q9H9E3	2	2	2	Conserved oligomeric Golgi complex subunit 4	COG4		1	2	2	2	2	2	1	1	2	1	0	2	0	1	1	1	0	1	1	2	2	1	1	2	1	0	2	0	1	1	1	0	1	1	2	2	1	1	2	1	0	2
Q9H9J2	Q9H9J2	1	1	1	39S ribosomal protein L44, mitochondrial	MRPL44		1	1	1	1	0	0	0	1	0	0	1	0	0	0	0	1	0	1	1	0	0	0	1	0	0	1	0	0	0	0	1	0	1	1	0	0	0	1	0	0	1	0
Q9HA64	Q9HA64	8	8	8	Ketosamine-3-kinase	FN3KRP		1	8	8	8	7	7	4	7	6	3	2	7	6	8	4	3	5	7	4	7	7	4	7	6	3	2	7	6	8	4	3	5	7	4	7	7	4	7	6	3	2	7
Q9HAV4	Q9HAV4	2	2	2	Exportin-5	XPO5		1	2	2	2	2	2	1	2	2	1	0	2	1	2	0	1	2	1	2	2	2	1	2	2	1	0	2	1	2	0	1	2	1	2	2	2	1	2	2	1	0	2
Q9HAV7	Q9HAV7	2	2	2	GrpE protein homolog 1, mitochondrial	GRPEL1		1	2	2	2	2	2	0	1	1	0	1	2	1	1	2	0	1	2	2	2	2	0	1	1	0	1	2	1	1	2	0	1	2	2	2	2	0	1	1	0	1	2
Q9HAZ1	Q9HAZ1	2	2	1	Dual specificity protein kinase CLK4	CLK4		1	2	2	1	2	1	0	1	2	1	0	2	2	2	0	1	0	2	1	2	1	0	1	2	1	0	2	2	2	0	1	0	2	1	1	1	0	1	1	1	0	1
Q9HBI1	Q9HBI1	3	2	2	Beta-parvin	PARVB		1	3	2	2	3	3	2	3	2	2	2	3	1	3	2	2	2	3	2	2	2	1	2	1	1	1	2	1	2	1	1	1	2	2	2	2	1	2	1	1	1	2
Q9HCC0	Q9HCC0	2	2	2	Methylcrotonoyl-CoA carboxylase beta chain, mitochondrial	MCCC2		1	2	2	2	1	1	0	1	1	1	1	2	1	0	1	1	1	2	2	1	1	0	1	1	1	1	2	1	0	1	1	1	2	2	1	1	0	1	1	1	1	2
Q9HCE0	Q9HCE0	2	2	2	Ectopic P granules protein 5 homolog	EPG5		1	2	2	2	2	2	1	1	0	1	0	2	0	2	0	1	1	1	0	2	2	1	1	0	1	0	2	0	2	0	1	1	1	0	2	2	1	1	0	1	0	2
Q9HCL0	Q9HCL0	3	3	3	Protocadherin-18	PCDH18		1	3	3	3	2	2	2	1	1	1	2	2	1	1	1	2	3	3	1	2	2	2	1	1	1	2	2	1	1	1	2	3	3	1	2	2	2	1	1	1	2	2
Q9HCP0	Q9HCP0	13	6	6	Casein kinase I isoform gamma-1	CSNK1G1		1	13	6	6	11	11	10	10	10	7	7	12	9	11	8	8	11	12	11	6	6	4	6	5	2	3	6	5	6	5	4	5	6	6	6	6	4	6	5	2	3	6
Q9HCY8	Q9HCY8	5	5	5	Protein S100-A14	S100A14		1	5	5	5	5	5	4	5	5	5	3	5	5	5	5	5	5	3	4	5	5	4	5	5	5	3	5	5	5	5	5	5	3	4	5	5	4	5	5	5	3	5
Q9J5T4	Q9J5T4	4	1	1				1	4	1	1	3	2	3	3	2	3	0	1	1	2	2	1	2	1	1	1	0	0	0	0	0	0	0	0	0	0	0	0	0	0	1	0	0	0	0	0	0	0
Q9NP72	Q9NP72	3	3	3	Ras-related protein Rab-18	RAB18		1	3	3	3	1	2	1	2	2	1	1	3	2	1	1	0	1	2	2	1	2	1	2	2	1	1	3	2	1	1	0	1	2	2	1	2	1	2	2	1	1	3
Q9NP92	Q9NP92	1	1	1	28S ribosomal protein S30, mitochondrial	MRPS30		1	1	1	1	1	1	0	1	1	0	1	1	0	0	0	1	1	1	1	1	1	0	1	1	0	1	1	0	0	0	1	1	1	1	1	1	0	1	1	0	1	1
Q9NPA8	Q9NPA8	1	1	1	Transcription and mRNA export factor ENY2	ENY2		1	1	1	1	1	1	1	1	0	1	0	1	1	1	1	1	1	1	1	1	1	1	1	0	1	0	1	1	1	1	1	1	1	1	1	1	1	1	0	1	0	1
Q9NQC3	Q9NQC3	8	8	8	Reticulon-4	RTN4		1	8	8	8	7	6	6	7	5	3	5	7	6	5	5	6	7	6	6	7	6	6	7	5	3	5	7	6	5	5	6	7	6	6	7	6	6	7	5	3	5	7
Q9NR31;Q9Y6B6	Q9NR31;Q9Y6B6	2;1	2;1	2;1	GTP-binding protein SAR1a;GTP-binding protein SAR1b	SAR1A;SAR1B	;	2	2	2	2	0	1	0	2	2	0	1	2	1	0	0	0	1	1	1	0	1	0	2	2	0	1	2	1	0	0	0	1	1	1	0	1	0	2	2	0	1	2
Q9NRG9	Q9NRG9	3	3	3	Aladin	AAAS		1	3	3	3	3	3	0	3	2	0	2	1	1	2	1	0	2	2	1	3	3	0	3	2	0	2	1	1	2	1	0	2	2	1	3	3	0	3	2	0	2	1
Q9NSY1	Q9NSY1	17	16	16	BMP-2-inducible protein kinase	BMP2K		1	17	16	16	15	11	8	16	9	10	2	16	13	14	5	14	14	14	16	14	10	7	15	8	9	2	15	12	13	4	13	13	13	15	14	10	7	15	8	9	2	15
Q9NVD7	Q9NVD7	9	9	8	Alpha-parvin	PARVA		1	9	9	8	9	9	8	9	9	8	4	9	7	9	9	8	7	9	8	9	9	8	9	9	8	4	9	7	9	9	8	7	9	8	8	8	7	8	8	7	3	8
Q9NVI7	Q9NVI7	22	22	7	ATPase family AAA domain-containing protein 3A	ATAD3A		1	22	22	7	19	20	16	16	17	17	14	20	21	17	16	17	18	20	19	19	20	16	16	17	17	14	20	21	17	16	17	18	20	19	7	7	6	6	6	7	6	7
Q9NVJ2;Q96BM9	Q9NVJ2;Q96BM9	3;2	3;2	3;2	ADP-ribosylation factor-like protein 8B;ADP-ribosylation factor-like protein 8A	ARL8B;ARL8A	;	2	3	3	3	3	2	1	2	2	1	3	1	1	2	0	1	3	2	1	3	2	1	2	2	1	3	1	1	2	0	1	3	2	1	3	2	1	2	2	1	3	1
Q9NWZ3	Q9NWZ3	9	9	9	Interleukin-1 receptor-associated kinase 4	IRAK4		1	9	9	9	8	9	5	8	9	4	0	9	3	9	1	7	6	9	6	8	9	5	8	9	4	0	9	3	9	1	7	6	9	6	8	9	5	8	9	4	0	9
Q9NX63	Q9NX63	8	8	8	MICOS complex subunit MIC19	CHCHD3		1	8	8	8	7	8	7	7	6	7	4	7	8	7	7	7	7	7	7	7	8	7	7	6	7	4	7	8	7	7	7	7	7	7	7	8	7	7	6	7	4	7
Q9NXE4	Q9NXE4	3	3	3	Sphingomyelin phosphodiesterase 4	SMPD4		1	3	3	3	3	3	1	2	2	0	1	3	1	2	1	1	1	3	0	3	3	1	2	2	0	1	3	1	2	1	1	1	3	0	3	3	1	2	2	0	1	3
Q9NXH8	Q9NXH8	3	3	3	Torsin-4A	TOR4A		1	3	3	3	2	2	0	1	1	0	2	2	1	2	0	1	2	1	3	2	2	0	1	1	0	2	2	1	2	0	1	2	1	3	2	2	0	1	1	0	2	2
Q9NY12	Q9NY12	2	2	2	H/ACA ribonucleoprotein complex subunit 1	GAR1		1	2	2	2	1	1	0	1	1	1	0	2	2	0	0	0	1	2	1	1	1	0	1	1	1	0	2	2	0	0	0	1	2	1	1	1	0	1	1	1	0	2
Q9NY27	Q9NY27	1	1	1	Serine/threonine-protein phosphatase 4 regulatory subunit 2	PPP4R2		1	1	1	1	0	1	0	1	0	1	0	1	1	1	0	0	0	1	1	0	1	0	1	0	1	0	1	1	1	0	0	0	1	1	0	1	0	1	0	1	0	1
Q9NYF8	Q9NYF8	4	4	4	Bcl-2-associated transcription factor 1	BCLAF1		1	4	4	4	4	4	3	4	4	2	1	4	2	3	4	2	3	3	4	4	4	3	4	4	2	1	4	2	3	4	2	3	3	4	4	4	3	4	4	2	1	4
Q9NYL2	Q9NYL2	8	8	8	Mitogen-activated protein kinase kinase kinase MLT	ZAK		1	8	8	8	7	8	3	8	6	3	1	8	4	8	1	5	3	8	4	7	8	3	8	6	3	1	8	4	8	1	5	3	8	4	7	8	3	8	6	3	1	8
Q9NYL9	Q9NYL9	2	2	2	Tropomodulin-3	TMOD3		1	2	2	2	0	0	0	1	0	2	0	1	0	0	0	1	0	0	2	0	0	0	1	0	2	0	1	0	0	0	1	0	0	2	0	0	0	1	0	2	0	1
Q9NYV4	Q9NYV4	7	6	5	Cyclin-dependent kinase 12	CDK12		1	7	6	5	5	5	3	6	5	4	2	6	4	6	1	4	2	7	6	4	4	2	5	4	3	1	5	3	5	0	3	1	6	5	3	3	1	4	3	2	1	4
Q9NZ01	Q9NZ01	3	3	3	Very-long-chain enoyl-CoA reductase	TECR		1	3	3	3	2	3	2	2	1	1	1	2	2	2	1	1	1	2	2	2	3	2	2	1	1	1	2	2	2	1	1	1	2	2	2	3	2	2	1	1	1	2
Q9NZH8	Q9NZH8	2	2	2	Interleukin-36 gamma	IL36G		1	2	2	2	1	2	1	1	2	1	0	2	1	2	2	0	2	2	1	1	2	1	1	2	1	0	2	1	2	2	0	2	2	1	1	2	1	1	2	1	0	2
Q9NZM1	Q9NZM1	9	9	9	Myoferlin	MYOF		1	9	9	9	3	7	2	6	4	1	2	7	5	2	1	5	6	2	6	3	7	2	6	4	1	2	7	5	2	1	5	6	2	6	3	7	2	6	4	1	2	7
Q9NZM5	Q9NZM5	2	2	2	Glioma tumor suppressor candidate region gene 2 protein	GLTSCR2		1	2	2	2	0	0	0	0	0	0	0	0	2	0	0	1	0	0	2	0	0	0	0	0	0	0	0	2	0	0	1	0	0	2	0	0	0	0	0	0	0	0
Q9NZN4;Q9NZN3	Q9NZN4	6;1	5;0	5;0	EH domain-containing protein 2	EHD2		2	6	5	5	5	4	2	4	2	2	2	4	0	2	2	4	5	4	4	4	3	2	4	2	2	2	4	0	2	2	4	5	3	3	4	3	2	4	2	2	2	4
Q9NZT1	Q9NZT1	2	2	2	Calmodulin-like protein 5	CALML5		1	2	2	2	1	1	1	1	2	1	1	2	1	2	2	2	2	1	1	1	1	1	1	2	1	1	2	1	2	2	2	2	1	1	1	1	1	1	2	1	1	2
Q9NZZ3	Q9NZZ3	1	1	1	Charged multivesicular body protein 5	CHMP5		1	1	1	1	1	1	0	1	0	0	1	1	0	0	1	0	1	1	0	1	1	0	1	0	0	1	1	0	0	1	0	1	1	0	1	1	0	1	0	0	1	1
Q9P035	Q9P035	2	2	2	Very-long-chain (3R)-3-hydroxyacyl-CoA dehydratase 3	HACD3		1	2	2	2	2	2	1	1	1	0	2	1	2	1	1	0	2	2	2	2	2	1	1	1	0	2	1	2	1	1	0	2	2	2	2	2	1	1	1	0	2	1
Q9P0K7	Q9P0K7	2	2	2	Ankycorbin	RAI14		1	2	2	2	1	2	0	2	1	0	0	2	1	1	0	1	0	1	2	1	2	0	2	1	0	0	2	1	1	0	1	0	1	2	1	2	0	2	1	0	0	2
Q9P0L0;O95292	Q9P0L0	3;1	3;1	3;1	Vesicle-associated membrane protein-associated protein A	VAPA		2	3	3	3	2	2	1	3	1	2	0	2	2	2	2	1	2	2	3	2	2	1	3	1	2	0	2	2	2	2	1	2	2	3	2	2	1	3	1	2	0	2
Q9P2E9	Q9P2E9	29	29	28	Ribosome-binding protein 1	RRBP1		1	29	29	28	18	14	21	19	13	18	18	16	22	14	8	18	25	19	23	18	14	21	19	13	18	18	16	22	14	8	18	25	19	23	18	14	21	18	13	18	17	15
Q9P2K8	Q9P2K8	2	2	2	Eukaryotic translation initiation factor 2-alpha kinase 4	EIF2AK4		1	2	2	2	1	1	0	1	0	0	0	1	0	0	0	0	0	1	1	1	1	0	1	0	0	0	1	0	0	0	0	0	1	1	1	1	0	1	0	0	0	1
Q9P2W9	Q9P2W9	1	1	1	Syntaxin-18	STX18		1	1	1	1	1	0	0	1	0	0	1	1	1	1	0	0	1	0	1	1	0	0	1	0	0	1	1	1	1	0	0	1	0	1	1	0	0	1	0	0	1	1
Q9UBE8	Q9UBE8	2	2	2	Serine/threonine-protein kinase NLK	NLK		1	2	2	2	2	1	0	1	2	1	0	2	1	2	0	0	1	2	1	2	1	0	1	2	1	0	2	1	2	0	0	1	2	1	2	1	0	1	2	1	0	2
Q9UBG3	Q9UBG3	5	5	5	Cornulin	CRNN		1	5	5	5	0	2	0	1	0	0	0	4	0	3	2	0	1	0	4	0	2	0	1	0	0	0	4	0	3	2	0	1	0	4	0	2	0	1	0	0	0	4
Q9UBI6	Q9UBI6	2	2	2	Guanine nucleotide-binding protein G(I)/G(S)/G(O) subunit gamma-12	GNG12		1	2	2	2	0	1	1	1	1	2	1	1	1	1	0	1	1	0	1	0	1	1	1	1	2	1	1	1	1	0	1	1	0	1	0	1	1	1	1	2	1	1
Q9UBM7	Q9UBM7	6	6	6	7-dehydrocholesterol reductase	DHCR7		1	6	6	6	5	6	5	6	5	4	3	4	5	5	4	1	5	4	2	5	6	5	6	5	4	3	4	5	5	4	1	5	4	2	5	6	5	6	5	4	3	4
Q9UGJ0	Q9UGJ0	7	6	6	5-AMP-activated protein kinase subunit gamma-2	PRKAG2		1	7	6	6	5	6	3	7	6	4	1	7	3	7	3	4	4	6	4	4	5	2	6	5	3	0	6	2	6	2	3	3	5	3	4	5	2	6	5	3	0	6
Q9UGM3	Q9UGM3	1	1	1	Deleted in malignant brain tumors 1 protein	DMBT1		1	1	1	1	1	1	0	1	1	1	1	1	1	1	1	1	1	1	1	1	1	0	1	1	1	1	1	1	1	1	1	1	1	1	1	1	0	1	1	1	1	1
Q9UGP8	Q9UGP8	4	4	4	Translocation protein SEC63 homolog	SEC63		1	4	4	4	2	2	1	3	3	3	3	2	2	3	3	2	2	2	3	2	2	1	3	3	3	3	2	2	3	3	2	2	2	3	2	2	1	3	3	3	3	2
Q9UH99	Q9UH99	7	7	7	SUN domain-containing protein 2	SUN2		1	7	7	7	3	5	1	5	4	2	2	5	3	5	4	1	3	5	6	3	5	1	5	4	2	2	5	3	5	4	1	3	5	6	3	5	1	5	4	2	2	5
Q9UHB9	Q9UHB9	1	1	1	Signal recognition particle subunit SRP68	SRP68		1	1	1	1	1	0	1	1	1	1	0	1	0	1	0	1	0	1	1	1	0	1	1	1	1	0	1	0	1	0	1	0	1	1	1	0	1	1	1	1	0	1
Q9UHD2	Q9UHD2	26	26	25	Serine/threonine-protein kinase TBK1	TBK1		1	26	26	25	23	23	17	24	25	19	6	25	23	25	18	21	21	24	21	23	23	17	24	25	19	6	25	23	25	18	21	21	24	21	22	22	16	23	24	19	6	24
Q9UHG3	Q9UHG3	2	2	2	Prenylcysteine oxidase 1	PCYOX1		1	2	2	2	0	1	0	1	1	0	1	1	0	1	1	1	0	1	2	0	1	0	1	1	0	1	1	0	1	1	1	0	1	2	0	1	0	1	1	0	1	1
Q9UHQ9	Q9UHQ9	3	3	3	NADH-cytochrome b5 reductase 1	CYB5R1		1	3	3	3	2	2	0	3	2	0	0	1	1	3	2	2	2	1	0	2	2	0	3	2	0	0	1	1	3	2	2	2	1	0	2	2	0	3	2	0	0	1
Q9UHX1	Q9UHX1	3	3	3	Poly(U)-binding-splicing factor PUF60	PUF60		1	3	3	3	1	1	1	1	1	0	0	1	1	1	1	2	0	1	0	1	1	1	1	1	0	0	1	1	1	1	2	0	1	0	1	1	1	1	1	0	0	1
Q9UI26	Q9UI26	2	2	2	Importin-11	IPO11		1	2	2	2	1	1	0	2	1	0	0	0	0	0	0	0	0	1	0	1	1	0	2	1	0	0	0	0	0	0	0	0	1	0	1	1	0	2	1	0	0	0
Q9UI42	Q9UI42	3	3	3	Carboxypeptidase A4	CPA4		1	3	3	3	3	3	3	2	3	1	2	3	2	2	2	3	3	3	3	3	3	3	2	3	1	2	3	2	2	2	3	3	3	3	3	3	3	2	3	1	2	3
Q9UIA9;Q9H2T7	Q9UIA9	12;1	12;1	12;1	Exportin-7	XPO7		2	12	12	12	12	10	7	12	7	4	0	11	7	12	3	4	9	10	2	12	10	7	12	7	4	0	11	7	12	3	4	9	10	2	12	10	7	12	7	4	0	11
Q9UIQ6	Q9UIQ6	1	1	1	Leucyl-cystinyl aminopeptidase;Leucyl-cystinyl aminopeptidase, pregnancy serum form	LNPEP		1	1	1	1	0	1	0	1	1	0	0	1	1	0	1	0	0	1	1	0	1	0	1	1	0	0	1	1	0	1	0	0	1	1	0	1	0	1	1	0	0	1
Q9UJS0;O75746	Q9UJS0;O75746	2;1	2;1	2;1	Calcium-binding mitochondrial carrier protein Aralar2;Calcium-binding mitochondrial carrier protein Aralar1	SLC25A13;SLC25A12	;	2	2	2	2	1	1	0	1	1	0	0	1	1	1	1	2	1	1	1	1	1	0	1	1	0	0	1	1	1	1	2	1	1	1	1	1	0	1	1	0	0	1
Q9UJZ1	Q9UJZ1	7	7	7	Stomatin-like protein 2, mitochondrial	STOML2		1	7	7	7	6	6	3	6	6	5	4	7	2	5	4	4	5	6	5	6	6	3	6	6	5	4	7	2	5	4	4	5	6	5	6	6	3	6	6	5	4	7
Q9UK32	Q9UK32	5	1	1	Ribosomal protein S6 kinase alpha-6	RPS6KA6		1	5	1	1	5	4	3	4	4	2	0	4	3	5	3	3	2	5	4	1	1	0	0	0	0	0	0	0	1	0	0	0	1	0	1	1	0	0	0	0	0	0
Q9UKE5	Q9UKE5	6	2	2	TRAF2 and NCK-interacting protein kinase	TNIK		1	6	2	2	5	6	5	6	6	5	1	6	5	6	3	4	4	6	5	1	2	2	2	2	2	1	2	1	2	0	2	2	2	2	1	2	2	2	2	2	1	2
Q9UKG9	Q9UKG9	2	2	2	Peroxisomal carnitine O-octanoyltransferase	CROT		1	2	2	2	2	2	1	2	2	1	2	2	1	2	1	1	1	2	2	2	2	1	2	2	1	2	2	1	2	1	1	1	2	2	2	2	1	2	2	1	2	2
Q9UKK3	Q9UKK3	18	18	18	Poly [ADP-ribose] polymerase 4	PARP4		1	18	18	18	18	17	11	11	15	10	3	16	11	13	5	10	7	17	15	18	17	11	11	15	10	3	16	11	13	5	10	7	17	15	18	17	11	11	15	10	3	16
Q9UKK9	Q9UKK9	2	2	2	ADP-sugar pyrophosphatase	NUDT5		1	2	2	2	1	1	0	2	2	0	1	0	0	1	1	0	1	1	1	1	1	0	2	2	0	1	0	0	1	1	0	1	1	1	1	1	0	2	2	0	1	0
Q9UKM7	Q9UKM7	1	1	1	Endoplasmic reticulum mannosyl-oligosaccharide 1,2-alpha-mannosidase	MAN1B1		1	1	1	1	1	1	1	1	1	0	1	1	0	1	0	1	1	1	1	1	1	1	1	1	0	1	1	0	1	0	1	1	1	1	1	1	1	1	1	0	1	1
Q9UKV3	Q9UKV3	3	3	3	Apoptotic chromatin condensation inducer in the nucleus	ACIN1		1	3	3	3	3	2	1	2	2	2	0	2	2	2	0	2	2	1	2	3	2	1	2	2	2	0	2	2	2	0	2	2	1	2	3	2	1	2	2	2	0	2
Q9UL54	Q9UL54	13	11	11	Serine/threonine-protein kinase TAO2	TAOK2		1	13	11	11	10	11	4	12	12	7	4	12	8	12	7	7	7	11	7	8	9	4	10	10	6	4	10	6	10	6	6	6	9	6	8	9	4	10	10	6	4	10
Q9ULH0	Q9ULH0	4	4	4	Kinase D-interacting substrate of 220 kDa	KIDINS220		1	4	4	4	3	3	0	0	2	0	0	2	3	0	1	0	0	4	3	3	3	0	0	2	0	0	2	3	0	1	0	0	4	3	3	3	0	0	2	0	0	2
Q9ULK4	Q9ULK4	3	3	3	Mediator of RNA polymerase II transcription subunit 23	MED23		1	3	3	3	2	2	1	3	1	0	1	2	1	2	1	1	1	2	1	2	2	1	3	1	0	1	2	1	2	1	1	1	2	1	2	2	1	3	1	0	1	2
Q9ULV4	Q9ULV4	2	2	2	Coronin-1C	CORO1C		1	2	2	2	2	1	1	2	0	1	0	2	0	1	0	0	0	1	1	2	1	1	2	0	1	0	2	0	1	0	0	0	1	1	2	1	1	2	0	1	0	2
Q9UM47;P46531	Q9UM47;P46531	2;1	2;1	2;1	Neurogenic locus notch homolog protein 3;Notch 3 extracellular truncation;Notch 3 intracellular domain;Neurogenic locus notch homolog protein 1;Notch 1 extracellular truncation;Notch 1 intracellular domain	NOTCH3;NOTCH1	;	2	2	2	2	1	1	0	0	0	0	1	1	2	1	0	0	0	0	2	1	1	0	0	0	0	1	1	2	1	0	0	0	0	2	1	1	0	0	0	0	1	1
Q9UM54	Q9UM54	2	2	2	Unconventional myosin-VI	MYO6		1	2	2	2	0	0	0	0	0	0	0	0	0	0	0	1	0	0	2	0	0	0	0	0	0	0	0	0	0	0	1	0	0	2	0	0	0	0	0	0	0	0
Q9UN86	Q9UN86	1	1	1	Ras GTPase-activating protein-binding protein 2	G3BP2		1	1	1	1	0	1	0	1	1	1	0	0	0	0	0	1	0	0	0	0	1	0	1	1	1	0	0	0	0	0	1	0	0	0	0	1	0	1	1	1	0	0
Q9UNF1	Q9UNF1	2	1	1	Melanoma-associated antigen D2	MAGED2		1	2	1	1	0	0	0	0	1	0	0	2	2	0	0	0	0	1	2	0	0	0	0	1	0	0	1	1	0	0	0	0	1	1	0	0	0	0	1	0	0	1
Q9UNL2	Q9UNL2	1	1	1	Translocon-associated protein subunit gamma	SSR3		1	1	1	1	0	0	1	0	0	1	1	0	0	1	0	1	1	0	0	0	0	1	0	0	1	1	0	0	1	0	1	1	0	0	0	0	1	0	0	1	1	0
Q9UP83	Q9UP83	10	10	10	Conserved oligomeric Golgi complex subunit 5	COG5		1	10	10	10	9	7	6	10	8	4	1	8	7	10	3	7	3	8	7	9	7	6	10	8	4	1	8	7	10	3	7	3	8	7	9	7	6	10	8	4	1	8
Q9UPT5	Q9UPT5	5	5	5	Exocyst complex component 7	EXOC7		1	5	5	5	4	4	0	5	3	0	1	5	2	5	3	1	1	4	0	4	4	0	5	3	0	1	5	2	5	3	1	1	4	0	4	4	0	5	3	0	1	5
Q9UPZ9	Q9UPZ9	3	3	3	Serine/threonine-protein kinase ICK	ICK		1	3	3	3	3	3	0	2	2	0	0	3	1	1	1	0	0	3	1	3	3	0	2	2	0	0	3	1	1	1	0	0	3	1	3	3	0	2	2	0	0	3
Q9UQ35	Q9UQ35	6	6	6	Serine/arginine repetitive matrix protein 2	SRRM2		1	6	6	6	6	5	4	6	3	5	0	6	5	3	1	3	3	5	4	6	5	4	6	3	5	0	6	5	3	1	3	3	5	4	6	5	4	6	3	5	0	6
Q9Y224	Q9Y224	5	5	5	UPF0568 protein C14orf166	C14orf166		1	5	5	5	4	5	1	3	3	1	0	5	3	4	3	4	3	4	4	4	5	1	3	3	1	0	5	3	4	3	4	3	4	4	4	5	1	3	3	1	0	5
Q9Y230	Q9Y230	2	2	2	RuvB-like 2	RUVBL2		1	2	2	2	2	2	0	1	2	0	0	0	0	2	0	1	0	0	0	2	2	0	1	2	0	0	0	0	2	0	1	0	0	0	2	2	0	1	2	0	0	0
Q9Y233	Q9Y233	9	9	9	cAMP and cAMP-inhibited cGMP 3,5-cyclic phosphodiesterase 10A	PDE10A		1	9	9	9	8	8	4	7	6	5	3	9	6	6	4	6	7	8	9	8	8	4	7	6	5	3	9	6	6	4	6	7	8	9	8	8	4	7	6	5	3	9
Q9Y262	Q9Y262	6	6	6	Eukaryotic translation initiation factor 3 subunit L	EIF3L		1	6	6	6	5	2	2	4	4	2	1	4	2	4	4	3	3	5	4	5	2	2	4	4	2	1	4	2	4	4	3	3	5	4	5	2	2	4	4	2	1	4
Q9Y265	Q9Y265	3	3	3	RuvB-like 1	RUVBL1		1	3	3	3	2	3	1	2	2	1	0	1	1	2	0	1	1	0	2	2	3	1	2	2	1	0	1	1	2	0	1	1	0	2	2	3	1	2	2	1	0	1
Q9Y277	Q9Y277	2	2	2	Voltage-dependent anion-selective channel protein 3	VDAC3		1	2	2	2	1	1	1	2	2	1	1	2	1	2	1	1	1	1	2	1	1	1	2	2	1	1	2	1	2	1	1	1	1	2	1	1	1	2	2	1	1	2
Q9Y295	Q9Y295	1	1	1	Developmentally-regulated GTP-binding protein 1	DRG1		1	1	1	1	1	0	1	1	1	1	0	0	0	1	0	1	0	1	1	1	0	1	1	1	1	0	0	0	1	0	1	0	1	1	1	0	1	1	1	1	0	0
Q9Y2D4	Q9Y2D4	7	7	7	Exocyst complex component 6B	EXOC6B		1	7	7	7	5	7	1	7	6	1	0	7	1	5	1	1	1	5	1	5	7	1	7	6	1	0	7	1	5	1	1	1	5	1	5	7	1	7	6	1	0	7
Q9Y2I7	Q9Y2I7	6	6	6	1-phosphatidylinositol 3-phosphate 5-kinase	PIKFYVE		1	6	6	6	5	5	1	5	4	2	1	4	0	4	0	1	1	5	0	5	5	1	5	4	2	1	4	0	4	0	1	1	5	0	5	5	1	5	4	2	1	4
Q9Y2K2	Q9Y2K2	9	9	9	Serine/threonine-protein kinase SIK3	SIK3		1	9	9	9	9	9	4	9	8	7	1	9	7	9	3	7	7	8	6	9	9	4	9	8	7	1	9	7	9	3	7	7	8	6	9	9	4	9	8	7	1	9
Q9Y2K7	Q9Y2K7	1	1	1	Lysine-specific demethylase 2A	KDM2A		1	1	1	1	0	1	0	0	0	0	0	0	0	0	0	0	0	0	0	0	1	0	0	0	0	0	0	0	0	0	0	0	0	0	0	1	0	0	0	0	0	0
Q9Y2Q3	Q9Y2Q3	2	2	2	Glutathione S-transferase kappa 1	GSTK1		1	2	2	2	1	2	1	2	2	0	0	1	1	1	1	0	1	1	0	1	2	1	2	2	0	0	1	1	1	1	0	1	1	0	1	2	1	2	2	0	0	1
Q9Y2U5	Q9Y2U5	6	6	5	Mitogen-activated protein kinase kinase kinase 2	MAP3K2		1	6	6	5	5	6	1	4	5	0	0	5	2	5	1	4	3	5	3	5	6	1	4	5	0	0	5	2	5	1	4	3	5	3	4	5	0	4	4	0	0	4
Q9Y2V7	Q9Y2V7	9	9	9	Conserved oligomeric Golgi complex subunit 6	COG6		1	9	9	9	8	8	5	8	7	6	0	8	4	9	5	7	6	7	6	8	8	5	8	7	6	0	8	4	9	5	7	6	7	6	8	8	5	8	7	6	0	8
Q9Y2W1	Q9Y2W1	12	12	12	Thyroid hormone receptor-associated protein 3	THRAP3		1	12	12	12	9	11	7	8	8	7	1	10	10	9	7	10	8	11	8	9	11	7	8	8	7	1	10	10	9	7	10	8	11	8	9	11	7	8	8	7	1	10
Q9Y305	Q9Y305	2	2	2	Acyl-coenzyme A thioesterase 9, mitochondrial	ACOT9		1	2	2	2	1	1	2	1	2	1	1	2	0	1	1	2	1	2	2	1	1	2	1	2	1	1	2	0	1	1	2	1	2	2	1	1	2	1	2	1	1	2
Q9Y376;Q9H9S4	Q9Y376	9;1	9;1	9;1	Calcium-binding protein 39	CAB39		2	9	9	9	7	6	6	7	7	7	3	7	6	5	7	6	5	7	4	7	6	6	7	7	7	3	7	6	5	7	6	5	7	4	7	6	6	7	7	7	3	7
Q9Y383;Q9NQ29	Q9Y383	3;1	3;1	3;1	Putative RNA-binding protein Luc7-like 2	LUC7L2		2	3	3	3	3	3	1	3	2	3	0	1	1	3	1	2	1	3	2	3	3	1	3	2	3	0	1	1	3	1	2	1	3	2	3	3	1	3	2	3	0	1
Q9Y394	Q9Y394	1	1	1	Dehydrogenase/reductase SDR family member 7	DHRS7		1	1	1	1	1	1	1	1	1	1	1	1	1	1	1	1	1	1	1	1	1	1	1	1	1	1	1	1	1	1	1	1	1	1	1	1	1	1	1	1	1	1
Q9Y3C4	Q9Y3C4	7	7	7	EKC/KEOPS complex subunit TPRKB	TPRKB		1	7	7	7	6	5	5	4	4	5	0	5	7	4	3	5	5	6	6	6	5	5	4	4	5	0	5	7	4	3	5	5	6	6	6	5	5	4	4	5	0	5
Q9Y3E0	Q9Y3E0	1	1	1	Vesicle transport protein GOT1B	GOLT1B		1	1	1	1	1	0	0	1	0	0	1	1	1	1	0	1	1	1	1	1	0	0	1	0	0	1	1	1	1	0	1	1	1	1	1	0	0	1	0	0	1	1
Q9Y3I0	Q9Y3I0	9	9	9	tRNA-splicing ligase RtcB homolog	RTCB		1	9	9	9	7	6	6	7	7	7	2	7	5	6	7	7	6	6	5	7	6	6	7	7	7	2	7	5	6	7	7	6	6	5	7	6	6	7	7	7	2	7
Q9Y3L5;P61225;P10114	Q9Y3L5;P61225;P10114	2;1;1	2;1;1	2;1;1	Ras-related protein Rap-2c;Ras-related protein Rap-2b;Ras-related protein Rap-2a	RAP2C;RAP2B;RAP2A	;;	3	2	2	2	1	2	0	2	2	1	0	2	1	0	1	2	1	1	2	1	2	0	2	2	1	0	2	1	0	1	2	1	1	2	1	2	0	2	2	1	0	2
Q9Y3U8	Q9Y3U8	2	2	2	60S ribosomal protein L36	RPL36		1	2	2	2	2	2	2	1	1	2	1	0	2	2	2	1	1	2	2	2	2	2	1	1	2	1	0	2	2	2	1	1	2	2	2	2	2	1	1	2	1	0
Q9Y3Y2	Q9Y3Y2	3	3	3	Chromatin target of PRMT1 protein	CHTOP		1	3	3	3	0	2	1	0	1	0	0	1	3	2	0	2	2	1	2	0	2	1	0	1	0	0	1	3	2	0	2	2	1	2	0	2	1	0	1	0	0	1
Q9Y478	Q9Y478	8	8	8	5-AMP-activated protein kinase subunit beta-1	PRKAB1		1	8	8	8	8	7	4	6	7	3	1	7	6	6	5	3	5	8	6	8	7	4	6	7	3	1	7	6	6	5	3	5	8	6	8	7	4	6	7	3	1	7
Q9Y490	Q9Y490	2	2	2	Talin-1	TLN1		1	2	2	2	0	0	0	1	0	1	1	1	0	2	1	0	0	1	2	0	0	0	1	0	1	1	1	0	2	1	0	0	1	2	0	0	0	1	0	1	1	1
Q9Y4F1	Q9Y4F1	3	3	3	FERM, RhoGEF and pleckstrin domain-containing protein 1	FARP1		1	3	3	3	2	2	2	1	2	1	0	3	3	0	1	2	1	3	3	2	2	2	1	2	1	0	3	3	0	1	2	1	3	3	2	2	2	1	2	1	0	3
Q9Y4K4	Q9Y4K4	16	16	15	Mitogen-activated protein kinase kinase kinase kinase 5	MAP4K5		1	16	16	15	14	11	9	13	12	11	1	13	13	14	10	9	10	14	13	14	11	9	13	12	11	1	13	13	14	10	9	10	14	13	13	11	8	12	12	10	1	13
Q9Y512	Q9Y512	15	15	15	Sorting and assembly machinery component 50 homolog	SAMM50		1	15	15	15	12	11	8	11	13	10	7	10	10	9	7	9	10	10	13	12	11	8	11	13	10	7	10	10	9	7	9	10	10	13	12	11	8	11	13	10	7	10
Q9Y5L0	Q9Y5L0	2	2	2	Transportin-3	TNPO3		1	2	2	2	2	2	1	2	2	1	1	2	1	2	2	2	2	2	2	2	2	1	2	2	1	1	2	1	2	2	2	2	2	2	2	2	1	2	2	1	1	2
Q9Y5M8	Q9Y5M8	3	3	3	Signal recognition particle receptor subunit beta	SRPRB		1	3	3	3	1	2	0	2	2	1	1	2	1	1	1	2	3	2	2	1	2	0	2	2	1	1	2	1	1	1	2	3	2	2	1	2	0	2	2	1	1	2
Q9Y5S2;Q5VT25	Q9Y5S2	39;5	39;5	38;4	Serine/threonine-protein kinase MRCK beta	CDC42BPB		2	39	39	38	35	32	18	30	26	22	7	33	23	31	16	20	27	33	25	35	32	18	30	26	22	7	33	23	31	16	20	27	33	25	34	31	17	29	25	21	7	32
Q9Y5V3;Q96JG8	Q9Y5V3;Q96JG8	2;1	2;1	1;1	Melanoma-associated antigen D1;Melanoma-associated antigen D4	MAGED1;MAGED4	;	2	2	2	1	0	0	0	0	0	0	0	1	1	0	0	1	1	0	1	0	0	0	0	0	0	0	1	1	0	0	1	1	0	1	0	0	0	0	0	0	0	0
Q9Y5X1	Q9Y5X1	3	3	3	Sorting nexin-9	SNX9		1	3	3	3	2	1	2	3	1	1	1	1	2	3	2	2	2	1	1	2	1	2	3	1	1	1	1	2	3	2	2	2	1	1	2	1	2	3	1	1	1	1
Q9Y616	Q9Y616	2	2	2	Interleukin-1 receptor-associated kinase 3	IRAK3		1	2	2	2	1	1	0	2	0	0	0	2	0	2	0	0	0	2	1	1	1	0	2	0	0	0	2	0	2	0	0	0	2	1	1	1	0	2	0	0	0	2
Q9Y696	Q9Y696	1	1	1	Chloride intracellular channel protein 4	CLIC4		1	1	1	1	1	1	0	1	1	1	0	1	1	1	1	1	1	1	1	1	1	0	1	1	1	0	1	1	1	1	1	1	1	1	1	1	0	1	1	1	0	1
Q9Y6C9	Q9Y6C9	3	3	3	Mitochondrial carrier homolog 2	MTCH2		1	3	3	3	3	3	0	3	3	1	3	3	1	2	2	1	3	3	3	3	3	0	3	3	1	3	3	1	2	2	1	3	3	3	3	3	0	3	3	1	3	3
Q9Y6D0	Q9Y6D0	1	1	1	Selenoprotein K	SELK		1	1	1	1	0	1	1	0	0	0	0	0	1	0	0	1	1	0	1	0	1	1	0	0	0	0	0	1	0	0	1	1	0	1	0	1	1	0	0	0	0	0
Q9Y6E0;Q9P289	Q9Y6E0	8;3	8;3	7;2	Serine/threonine-protein kinase 24;Serine/threonine-protein kinase 24 36 kDa subunit;Serine/threonine-protein kinase 24 12 kDa subunit	STK24		2	8	8	7	7	7	3	8	7	5	0	8	5	8	6	3	4	7	6	7	7	3	8	7	5	0	8	5	8	6	3	4	7	6	6	6	3	7	6	5	0	7
Q9Y6G9	Q9Y6G9	5	5	5	Cytoplasmic dynein 1 light intermediate chain 1	DYNC1LI1		1	5	5	5	3	3	1	2	5	2	0	4	1	2	0	1	2	5	1	3	3	1	2	5	2	0	4	1	2	0	1	2	5	1	3	3	1	2	5	2	0	4
Q9Y6M4	Q9Y6M4	15	15	5	Casein kinase I isoform gamma-3	CSNK1G3		1	15	15	5	12	11	11	10	9	10	9	13	10	11	5	10	12	12	12	12	11	11	10	9	10	9	13	10	11	5	10	12	12	12	4	3	3	4	2	3	3	4
Q9Y6M7	Q9Y6M7	1	1	1	Sodium bicarbonate cotransporter 3	SLC4A7		1	1	1	1	0	1	1	0	0	0	0	1	0	0	0	1	1	0	1	0	1	1	0	0	0	0	1	0	0	0	1	1	0	1	0	1	1	0	0	0	0	1
Q9Y6N5	Q9Y6N5	7	7	7	Sulfide:quinone oxidoreductase, mitochondrial	SQRDL		1	7	7	7	4	4	2	5	5	4	2	7	5	5	1	0	5	4	5	4	4	2	5	5	4	2	7	5	5	1	0	5	4	5	4	4	2	5	5	4	2	7
Q9Y6R4	Q9Y6R4	2	2	2	Mitogen-activated protein kinase kinase kinase 4	MAP3K4		1	2	2	2	2	1	1	2	1	1	0	2	1	2	0	1	1	1	2	2	1	1	2	1	1	0	2	1	2	0	1	1	1	2	2	1	1	2	1	1	0	2
Q9Y6V0	Q9Y6V0	1	1	1	Protein piccolo	PCLO		1	1	1	1	1	1	1	1	1	1	1	1	1	1	1	1	1	1	1	1	1	1	1	1	1	1	1	1	1	1	1	1	1	1	1	1	1	1	1	1	1	1
REV__P35527;REV__CON__P35527	REV__P35527;REV__CON__P35527	1;1	1;1	1;1			;	2	1	1	1	1	1	0	1	0	0	0	1	0	1	0	0	1	0	1	1	1	0	1	0	0	0	1	0	1	0	0	1	0	1	1	1	0	1	0	0	0	1
REV__P12270	REV__P12270	2	2	2				1	2	2	2	2	2	1	2	2	2	0	2	2	2	2	0	0	2	2	2	2	1	2	2	2	0	2	2	2	2	0	0	2	2	2	2	1	2	2	2	0	2
REV__Q02413	REV__Q02413	2	2	2				1	2	2	2	1	1	0	1	1	0	0	1	1	1	1	1	1	1	1	1	1	0	1	1	0	0	1	1	1	1	1	1	1	1	1	1	0	1	1	0	0	1
REV__Q13127	REV__Q13127	1	1	1				1	1	1	1	1	1	1	0	1	1	0	1	1	0	1	1	1	1	1	1	1	1	0	1	1	0	1	1	0	1	1	1	1	1	1	1	1	0	1	1	0	1
REV__Q14185	REV__Q14185	1	1	1				1	1	1	1	1	0	1	1	0	1	0	0	1	0	0	1	1	0	1	1	0	1	1	0	1	0	0	1	0	0	1	1	0	1	1	0	1	1	0	1	0	0
REV__Q15751	REV__Q15751	1	1	1				1	1	1	1	1	1	1	0	1	1	1	1	1	1	1	1	1	1	1	1	1	1	0	1	1	1	1	1	1	1	1	1	1	1	1	1	1	0	1	1	1	1
REV__Q2M329	REV__Q2M329	1	1	1				1	1	1	1	1	1	1	1	1	1	0	1	1	1	1	1	0	0	1	1	1	1	1	1	1	0	1	1	1	1	1	0	0	1	1	1	1	1	1	1	0	1
REV__Q4LDR2	REV__Q4LDR2	1	1	1				1	1	1	1	0	0	0	0	0	0	0	0	0	0	0	0	0	0	1	0	0	0	0	0	0	0	0	0	0	0	0	0	0	1	0	0	0	0	0	0	0	0
REV__Q5TAX3	REV__Q5TAX3	1	1	1				1	1	1	1	1	1	1	1	1	0	1	1	1	1	1	1	1	1	1	1	1	1	1	1	0	1	1	1	1	1	1	1	1	1	1	1	1	1	1	0	1	1
REV__Q9BXD5	REV__Q9BXD5	1	1	1				1	1	1	1	0	0	0	0	0	1	0	0	0	0	0	0	0	0	0	0	0	0	0	0	1	0	0	0	0	0	0	0	0	0	0	0	0	0	0	1	0	0
REV__Q9BXM0	REV__Q9BXM0	2	2	2				1	2	2	2	2	1	0	2	2	2	0	2	2	1	2	2	1	2	1	2	1	0	2	2	2	0	2	2	1	2	2	1	2	1	2	1	0	2	2	2	0	2
REV__Q9BXY5	REV__Q9BXY5	1	1	1				1	1	1	1	1	1	1	1	1	1	1	1	1	1	1	1	1	1	1	1	1	1	1	1	1	1	1	1	1	1	1	1	1	1	1	1	1	1	1	1	1	1
REV__Q9H9E3	REV__Q9H9E3	1	1	1				1	1	1	1	1	1	1	1	1	1	0	1	1	1	1	1	1	1	1	1	1	1	1	1	1	0	1	1	1	1	1	1	1	1	1	1	1	1	1	1	0	1
REV__Q9NYY3	REV__Q9NYY3	1	1	1				1	1	1	1	1	1	0	1	1	1	0	1	1	1	0	1	1	1	1	1	1	0	1	1	1	0	1	1	1	0	1	1	1	1	1	1	0	1	1	1	0	1
REV__Q9UFH2	REV__Q9UFH2	2	2	2				1	2	2	2	1	1	1	1	1	2	1	2	1	2	2	0	2	1	0	1	1	1	1	1	2	1	2	1	2	2	0	2	1	0	1	1	1	1	1	2	1	2
REV__Q9UHA2	REV__Q9UHA2	1	1	1				1	1	1	1	1	0	1	0	1	1	0	0	0	0	0	0	1	0	0	1	0	1	0	1	1	0	0	0	0	0	0	1	0	0	1	0	1	0	1	1	0	0
[truncated: 104 more columns]
